# Supplementary material for: Increased dermal collagen bundle alignment in systemic sclerosis is associated with a cell migration signature and role of Arhgdib in directed fibroblast migration on aligned ECMs
Source: PLoS One. 2017 Jun 29;12(6):e0180751. doi: 10.1371/journal.pone.0180751 (PMC5491269; doi:10.1371/journal.pone.0180751)
Supplement: S1 Table — (CSV) [file pone.0180751.s002.csv]

DESeq2 Analysis: pooled DEGs from all comparison groups
Criteria to identify significance: baseMean > 3, padj < 0.05 by BH correction, absolute value of log2FoldChange >= 0.5
ensembl	baseMean	log2FoldChange	lfcSE	stat	pvalue	padj	Symbol	EntrezID	Name	cor.thickness	cor.total.collagen	cor.alignment
ENSMUSG00000037362	525.8136102	2.792448298	0.166586936	16.76270877	4.57E-63	7.93E-59	Nov	18133	nephroblastoma overexpressed gene	-0.256716635	0.253089586	0.138751836
ENSMUSG00000044303	41.36852456	4.520683588	0.272101784	16.6139432	5.52E-62	4.79E-58	Cdkn2a	12578	cyclin-dependent kinase inhibitor 2A	-0.243240469	0.385813875	0.231510992
ENSMUSG00000068196	359.8895462	2.47206367	0.187173868	13.20731202	7.96E-40	4.60E-36	Col8a1	12837	collagen, type VIII, alpha 1	0.42450313	0.426720257	0.314670738
ENSMUSG00000051243	96.88900998	2.81914391	0.228151383	12.35646209	4.50E-35	1.95E-31	Islr2	320563	immunoglobulin superfamily containing leucine-rich repeat 2	-0.373015658	0.293529409	0.101703701
ENSMUSG00000051906	264.431543	-2.390849906	0.198015504	-12.07405408	1.45E-33	5.03E-30	Cd209f	69142	CD209f antigen	-0.419089439	-0.442646444	-0.345671053
ENSMUSG00000058914	1271.249912	2.204571221	0.184822207	11.92806462	8.45E-33	2.44E-29	C1qtnf3	81799	C1q and tumor necrosis factor related protein 3	0.040758931	0.252006334	0.241265566
ENSMUSG00000001986	166.4176012	1.547054832	0.13412236	11.53465265	8.82E-31	2.19E-27	Gria3	53623	glutamate receptor, ionotropic, AMPA3 (alpha 3)	0.67329049	0.316073825	0.39525594
ENSMUSG00000079168	125.3802614	-2.365394119	0.213382585	-11.08522573	1.48E-28	2.85E-25	Cd209g	70192	CD209g antigen	-0.372786993	-0.482463767	-0.315028594
ENSMUSG00000065987	137.6590562	-2.158721025	0.1989938	-10.84818232	2.03E-27	3.53E-24	Cd209b	69165	CD209b antigen	-0.27111476	-0.507679049	-0.266122457
ENSMUSG00000031495	373.3759375	-1.482165494	0.162221425	-9.136681525	6.44E-20	1.02E-16	Cd209d	170779	CD209d antigen	-0.220820706	-0.497838976	-0.268956298
ENSMUSG00000054196	114.2900672	2.26494994	0.248561378	9.112235996	8.07E-20	1.17E-16	Cthrc1	68588	collagen triple helix repeat containing 1	-0.022908208	0.210382766	0.245285834
ENSMUSG00000026249	989.4279281	0.985927497	0.109240947	9.025255852	1.79E-19	2.39E-16	Serpine2	20720	serine (or cysteine) peptidase inhibitor, clade E, member 2	0.74377014	0.312904523	0.401392168
ENSMUSG00000030862	709.5094954	0.814843804	0.091560019	8.899559122	5.61E-19	6.95E-16	Cpxm2	55987	carboxypeptidase X 2 (M14 family)	-0.429873683	0.209630499	-0.013754089
ENSMUSG00000024803	279.3516033	2.456870483	0.281345422	8.732576738	2.49E-18	2.88E-15	Ankrd1	107765	ankyrin repeat domain 1 (cardiac muscle)	0.559323419	0.354383066	0.332974271
ENSMUSG00000008845	499.0447652	-1.721334364	0.205394541	-8.380623734	5.26E-17	5.71E-14	Cd163	93671	CD163 antigen	-0.351198005	-0.45546178	-0.225271035
ENSMUSG00000037411	161.8706969	1.441438596	0.175288012	8.223258275	1.98E-16	1.95E-13	Serpine1	18787	serine (or cysteine) peptidase inhibitor, clade E, member 1	0.709791676	0.212825185	0.312966353
ENSMUSG00000030218	533.5499505	1.474232427	0.179336673	8.220473839	2.03E-16	1.95E-13	Mgp	17313	matrix Gla protein	-0.190347214	0.465954643	0.243810761
ENSMUSG00000079592	248.4162093	1.617380875	0.197667559	8.182328352	2.78E-16	2.42E-13	C1qtnf5	235312	C1q and tumor necrosis factor related protein 5	-0.059574589	0.360895251	0.261553621
ENSMUSG00000023067	4676.734706	0.405678612	0.049749317	8.154455949	3.51E-16	2.90E-13	Cdkn1a	12575	cyclin-dependent kinase inhibitor 1A (P21)	0.623077209	0.187457092	0.352595915
ENSMUSG00000026697	367.6388002	-1.512861042	0.185813478	-8.141826192	3.89E-16	3.07E-13	Myoc	17926	myocilin	-0.533061898	-0.321136325	-0.350984961
ENSMUSG00000029231	781.1850011	-1.053833715	0.130909513	-8.050092692	8.27E-16	6.24E-13	Pdgfra	18595	platelet derived growth factor receptor, alpha polypeptide	-0.419720025	-0.497906773	-0.28219971
ENSMUSG00000027386	115.2877475	1.631558083	0.204376868	7.983085834	1.43E-15	1.03E-12	Fbln7	70370	fibulin 7	-0.350395145	0.271128186	-0.026594445
ENSMUSG00000039323	1391.933122	1.311638909	0.165019931	7.948366596	1.89E-15	1.31E-12	Igfbp2	16008	insulin-like growth factor binding protein 2	0.064115403	0.278393662	0.298382084
ENSMUSG00000028195	481.8235587	1.141096564	0.143927041	7.92829863	2.22E-15	1.48E-12	Cyr61	16007	cysteine rich protein 61	0.15417948	0.617435035	0.298694707
ENSMUSG00000028111	2418.79501	1.042174437	0.132053736	7.892048131	2.97E-15	1.91E-12	Ctsk	13038	cathepsin K	0.214668439	0.420259584	0.390770318
ENSMUSG00000019997	1027.733751	1.220935348	0.156401927	7.806395805	5.88E-15	3.65E-12	Ctgf	14219	connective tissue growth factor	0.256205762	0.492037123	0.354201833
ENSMUSG00000041801	1374.160733	0.645883911	0.083416049	7.74292145	9.72E-15	5.81E-12	Phlda3	27280	pleckstrin homology like domain, family A, member 3	0.602690344	0.425362049	0.390355213
ENSMUSG00000018893	6822.140515	1.360085464	0.179117702	7.59324984	3.12E-14	1.75E-11	Mb	17189	myoglobin	0.015329575	0.428345687	0.136090202
ENSMUSG00000021356	209.498442	-0.789541252	0.104585822	-7.549218786	4.38E-14	2.37E-11	Irf4	16364	interferon regulatory factor 4	-0.445383543	-0.517143222	-0.343289706
ENSMUSG00000032925	648.2353608	0.972704952	0.131661429	7.387926447	1.49E-13	7.84E-11	Itgbl1	223272	integrin, beta-like 1	-0.336926379	0.209103278	0.07381424
ENSMUSG00000003477	43.92291005	-2.360177964	0.320599843	-7.361756454	1.82E-13	9.26E-11	Inmt	21743	indolethylamine N-methyltransferase	-0.387972534	-0.309506939	-0.291707919
ENSMUSG00000026678	1433.297576	0.702697289	0.097989786	7.171127903	7.44E-13	3.64E-10	Rgs5	19737	regulator of G-protein signaling 5	0.44340908	0.120317714	0.339869427
ENSMUSG00000034457	270.8147057	1.098862792	0.15327999	7.168990514	7.56E-13	3.64E-10	Eda2r	245527	ectodysplasin A2 receptor	0.556078393	0.22818272	0.377439763
ENSMUSG00000043613	731.7084251	1.067564434	0.150132863	7.11079783	1.15E-12	5.41E-10	Mmp3	17392	matrix metallopeptidase 3	0.641118737	0.317508401	0.350984163
ENSMUSG00000021388	1406.411795	0.979621035	0.137859092	7.105958862	1.19E-12	5.45E-10	Aspn	66695	asporin	-0.177297587	0.207400006	0.111583383
ENSMUSG00000051048	31.77826698	1.956912224	0.275521576	7.102573431	1.22E-12	5.45E-10	P4ha3	320452	procollagen-proline, 2-oxoglutarate 4-dioxygenase (proline 4-hydroxylase), alpha polypeptide III	0.000818653	0.298709849	0.195802056
ENSMUSG00000031425	469.4976961	0.864034392	0.122310503	7.064269787	1.61E-12	7.00E-10	Plp1	18823	proteolipid protein (myelin) 1	0.619839187	0.443194302	0.541779104
ENSMUSG00000032060	3092.259018	0.996054276	0.142617555	6.984093062	2.87E-12	1.21E-09	Cryab	12955	crystallin, alpha B	0.132913483	0.259323135	0.199949774
ENSMUSG00000024529	866.5876688	1.009067978	0.144594462	6.978607359	2.98E-12	1.23E-09	Lox	16948	lysyl oxidase	0.335189906	0.221636451	0.423003349
ENSMUSG00000051504	24.13827024	-1.830162835	0.264730268	-6.913311603	4.73E-12	1.83E-09	Siglech	233274	sialic acid binding Ig-like lectin H	0.080924409	-0.387866669	-0.307158141
ENSMUSG00000041189	251.1523979	1.090640771	0.157775514	6.912611112	4.76E-12	1.83E-09	Chrnb1	11443	cholinergic receptor, nicotinic, beta polypeptide 1 (muscle)	0.579375371	0.344191124	0.429286486
ENSMUSG00000032766	243.3121607	0.928188089	0.134864757	6.882362083	5.89E-12	2.22E-09	Gng11	66066	guanine nucleotide binding protein (G protein), gamma 11	0.435778381	0.438051326	0.430918889
ENSMUSG00000067158	94.18312573	-0.987684149	0.145194677	-6.802481816	1.03E-11	3.80E-09	Col4a4	12829	collagen, type IV, alpha 4	-0.081021642	-0.513131552	-0.061319629
ENSMUSG00000027199	447.5163943	0.704648361	0.104215994	6.761422456	1.37E-11	4.94E-09	Gatm	67092	glycine amidinotransferase (L-arginine:glycine amidinotransferase)	0.625347462	0.526741492	0.502669677
ENSMUSG00000047976	430.0108519	0.885788237	0.131604234	6.730697097	1.69E-11	6.00E-09	Kcna1	16485	potassium voltage-gated channel, shaker-related subfamily, member 1	0.297480073	0.469649167	0.583020365
ENSMUSG00000044734	702.7966888	0.672056874	0.100102587	6.713681351	1.90E-11	6.59E-09	Serpinb1a	66222	serine (or cysteine) peptidase inhibitor, clade B, member 1a	0.724168939	0.239048868	0.294026372
ENSMUSG00000039405	1332.327409	0.554580208	0.082902048	6.689583897	2.24E-11	7.61E-09	Prss23	76453	protease, serine 23	-0.117123816	0.492965488	0.239742047
ENSMUSG00000031906	479.8241353	-0.982470466	0.148011799	-6.637784771	3.18E-11	1.06E-08	Smpd3	58994	sphingomyelin phosphodiesterase 3, neutral	-0.448710538	-0.448175443	-0.29487131
ENSMUSG00000031448	121.7986041	1.61301482	0.244140603	6.606909291	3.92E-11	1.28E-08	Adprhl1	234072	ADP-ribosylhydrolase like 1	0.503347685	0.360946274	0.295267425
ENSMUSG00000034648	192.3303525	1.300595267	0.196933084	6.604249722	4.00E-11	1.28E-08	Lrrn1	16979	leucine rich repeat protein 1, neuronal	0.605517505	0.268583107	0.338956346
ENSMUSG00000026459	160.0481312	1.694590189	0.257758935	6.574321814	4.89E-11	1.54E-08	Myog	17928	myogenin	0.552240239	0.218959766	0.384222714
ENSMUSG00000033208	100.5172157	0.838964506	0.127787273	6.565321327	5.19E-11	1.61E-08	S100b	20203	S100 protein, beta polypeptide, neural	0.044039572	0.567573358	0.394610998
ENSMUSG00000021815	39.56751007	1.444156304	0.220502219	6.549395802	5.78E-11	1.76E-08	Mss51	74843	MSS51 mitochondrial translational activator	0.337708476	0.341948374	0.356882824
ENSMUSG00000027375	171.3195342	0.946585292	0.145885863	6.488533367	8.67E-11	2.59E-08	Mal	17153	myelin and lymphocyte protein, T cell differentiation protein	0.342656804	0.635826384	0.491705727
ENSMUSG00000069372	162.8985805	1.387018823	0.21396773	6.482373876	9.03E-11	2.66E-08	Ctxn3	629147	cortexin 3	0.095490738	0.50369046	0.349443739
ENSMUSG00000031626	210.8638506	0.759236412	0.117504569	6.46133525	1.04E-10	3.00E-08	Sorbs2	234214	sorbin and SH3 domain containing 2	0.448046572	0.515347898	0.397545779
ENSMUSG00000029223	39.44611108	1.594374287	0.247430133	6.443735315	1.17E-10	3.32E-08	Uchl1	22223	ubiquitin carboxy-terminal hydrolase L1	0.411601519	0.508741717	0.366972075
ENSMUSG00000041202	81.81397111	-1.169570886	0.184046465	-6.354758768	2.09E-10	5.75E-08	Pla2g2d	18782	phospholipase A2, group IID	-0.466726936	-0.148146035	-0.293309189
ENSMUSG00000027996	171.6068099	1.604575788	0.255340954	6.284051815	3.30E-10	8.94E-08	Sfrp2	20319	secreted frizzled-related protein 2	-0.303313256	0.168214873	0.087504442
ENSMUSG00000024810	727.4711879	0.821106893	0.130729601	6.280956188	3.36E-10	8.98E-08	Il33	77125	interleukin 33	0.28322318	0.290574111	0.185126439
ENSMUSG00000039879	565.6606335	-0.594644231	0.094746437	-6.276164554	3.47E-10	9.12E-08	Heca	380629	hdc homolog, cell cycle regulator	-0.049454887	-0.130300856	-0.220625524
ENSMUSG00000020722	446.9138474	1.146648482	0.186123364	6.160690716	7.24E-10	1.85E-07	Cacng1	12299	calcium channel, voltage-dependent, gamma subunit 1	0.600034485	0.340968787	0.400334285
ENSMUSG00000099411	73.79171769	1.075936812	0.174962399	6.149531659	7.77E-10	1.95E-07	2310015D24Rik	70100	RIKEN cDNA 2310015D24 gene	0.188898795	0.245420307	0.135162076
ENSMUSG00000041219	205.2954359	-0.707233172	0.115169017	-6.140828411	8.21E-10	2.03E-07	Arhgap11a	228482	Rho GTPase activating protein 11A	0.178841014	-0.555016314	-0.21260199
ENSMUSG00000079465	45.14528992	-1.153409301	0.188386795	-6.122559192	9.21E-10	2.25E-07	Col4a3	12828	collagen, type IV, alpha 3	0.031740018	-0.562986657	-0.037155782
ENSMUSG00000060509	43.03946244	-1.220327935	0.19980365	-6.107635858	1.00E-09	2.44E-07	Xcr1	23832	chemokine (C motif) receptor 1	-0.320227942	-0.530116994	-0.313228256
ENSMUSG00000057346	81.9955017	1.295140378	0.212143356	6.105024466	1.00E-09	2.44E-07	Apol9a	223672	apolipoprotein L 9a	0.653936885	0.115051643	0.278761808
ENSMUSG00000028420	534.520283	0.641327318	0.105114059	6.101251604	1.05E-09	2.47E-07	Tmem38b	52076	transmembrane protein 38B	0.673557379	0.323722388	0.390508083
ENSMUSG00000034459	369.3425904	0.943057023	0.155164092	6.077804528	1.22E-09	2.80E-07	Ifit1	15957	interferon-induced protein with tetratricopeptide repeats 1	0.716112163	0.071043561	0.240327418
ENSMUSG00000034040	235.0483594	0.886239673	0.145841532	6.076730434	1.23E-09	2.80E-07	Wbscr17	212996	Williams-Beuren syndrome chromosome region 17 homolog (human)	0.338874678	0.183077346	0.432906605
ENSMUSG00000031880	134.6279455	1.359875151	0.225005043	6.043754097	1.51E-09	3.39E-07	Rrad	56437	Ras-related associated with diabetes	0.302028981	0.26237234	0.366524417
ENSMUSG00000030043	75.74200116	1.079878352	0.178820611	6.038891968	1.55E-09	3.45E-07	Tacr1	21336	tachykinin receptor 1	0.589844507	0.347898602	0.470733368
ENSMUSG00000032503	94.47760123	1.174432654	0.194731061	6.031049425	1.63E-09	3.58E-07	Arpp21	74100	cyclic AMP-regulated phosphoprotein, 21	0.576278136	0.25474764	0.42100031
ENSMUSG00000099364	28.19422444	1.279650493	0.212729181	6.015397075	1.79E-09	3.89E-07	NA	NA	NA	0.530629555	0.399736336	0.403075692
ENSMUSG00000054690	160.8973926	0.748040595	0.124417439	6.012345208	1.83E-09	3.92E-07	Emcn	59308	endomucin	0.518002438	0.410960028	0.46078427
ENSMUSG00000047216	198.8892326	0.848560368	0.142458588	5.956540643	2.58E-09	5.45E-07	Cdh19	227485	cadherin 19, type 2	0.499525638	0.508670645	0.496537068
ENSMUSG00000044258	322.0962668	0.867109492	0.1457178	5.950607892	2.67E-09	5.58E-07	Ctla2a	13024	cytotoxic T lymphocyte-associated protein 2 alpha	0.632907659	0.253278625	0.275326785
ENSMUSG00000026424	71.87326976	1.075209479	0.180857758	5.945055876	2.76E-09	5.71E-07	Gpr37l1	171469	G protein-coupled receptor 37-like 1	0.229995199	0.306278024	0.479107922
ENSMUSG00000066705	1096.496375	0.728502514	0.122947267	5.925324976	3.12E-09	6.30E-07	Fxyd6	59095	FXYD domain-containing ion transport regulator 6	0.310526045	0.574305484	0.42661959
ENSMUSG00000021319	295.3390013	1.543306614	0.260471461	5.925050709	3.12E-09	6.30E-07	Sfrp4	20379	secreted frizzled-related protein 4	-0.443535907	0.252363241	0.016496152
ENSMUSG00000005339	46.42076014	1.484629923	0.251398593	5.905482241	3.52E-09	7.01E-07	Fcer1a	14125	Fc receptor, IgE, high affinity I, alpha polypeptide	0.600240173	0.361928857	0.29529306
ENSMUSG00000027955	482.6106722	0.551526179	0.093438668	5.902547518	3.58E-09	7.06E-07	Fam198b	68659	family with sequence similarity 198, member B	0.261085044	0.449356691	0.369426434
ENSMUSG00000038508	32.0170404	1.564668352	0.265792816	5.886796993	3.94E-09	7.68E-07	Gdf15	23886	growth differentiation factor 15	0.612207145	0.13900055	0.454351051
ENSMUSG00000050071	72.48151938	1.335156064	0.227737731	5.862691518	4.55E-09	8.59E-07	Bex1	19716	brain expressed X-linked 1	0.421209684	0.38166096	0.397872082
ENSMUSG00000023992	163.1968421	0.96441112	0.164996589	5.845036706	5.06E-09	9.45E-07	Trem2	83433	triggering receptor expressed on myeloid cells 2	0.651037953	0.252253632	0.304055299
ENSMUSG00000074896	828.8395425	0.933717738	0.16046465	5.818837596	5.93E-09	1.09E-06	Ifit3	15959	interferon-induced protein with tetratricopeptide repeats 3	0.730708106	0.050669918	0.2234194
ENSMUSG00000073599	150.0529034	0.567391808	0.097563158	5.815635928	6.00E-09	1.10E-06	Ecscr	68545	endothelial cell surface expressed chemotaxis and apoptosis regulator	0.665992725	0.341970715	0.362581511
ENSMUSG00000025610	95.05871917	1.342199665	0.232296616	5.777956159	7.56E-09	1.37E-06	Map3k7cl	224419	Map3k7 C-terminal like	-0.038881209	0.19007048	0.218578259
ENSMUSG00000040724	322.4705815	0.732660733	0.127191951	5.760275906	8.40E-09	1.50E-06	Kcna2	16490	potassium voltage-gated channel, shaker-related subfamily, member 2	0.463339475	0.481330414	0.537818882
ENSMUSG00000030107	263.0882614	0.698253303	0.121489728	5.747426656	9.06E-09	1.60E-06	Usp18	24110	ubiquitin specific peptidase 18	0.706336254	0.080142793	0.238864101
ENSMUSG00000064179	369.6085732	1.778783137	0.310320646	5.732081185	9.92E-09	1.74E-06	Tnnt1	21955	troponin T1, skeletal, slow	0.15160381	0.329497747	0.099821606
ENSMUSG00000028417	24.61105319	1.215513284	0.215831141	5.631778993	1.78E-08	3.06E-06	Tal2	21350	T cell acute lymphocytic leukemia 2	0.30373707	0.422858374	0.257535915
ENSMUSG00000030116	532.4756163	0.87914936	0.156482159	5.618208263	1.93E-08	3.28E-06	Mfap5	50530	microfibrillar associated protein 5	-0.495346112	0.206466038	0.043468408
ENSMUSG00000062488	200.9479976	0.929723946	0.166190797	5.594316666	2.21E-08	3.70E-06	Ifit3b	667370	interferon-induced protein with tetratricopeptide repeats 3B	0.750989374	0.078852434	0.259996818
ENSMUSG00000041607	1685.73638	0.718704245	0.128540305	5.591275403	2.25E-08	3.72E-06	Mbp	17196	myelin basic protein	0.277336347	0.512564548	0.525952466
ENSMUSG00000026100	413.1357968	-1.281919406	0.229321873	-5.590044206	2.27E-08	3.72E-06	Mstn	17700	myostatin	-0.21351321	-0.197756419	-0.158934861
ENSMUSG00000106334	245.4446402	1.137179701	0.203677856	5.583226968	2.36E-08	3.79E-06	NA	NA	NA	0.61692285	0.250792608	0.303550955
ENSMUSG00000016918	323.8437381	0.791039689	0.142107233	5.566498446	2.60E-08	4.14E-06	Sulf1	240725	sulfatase 1	-0.355922546	0.282886553	0.136380255
ENSMUSG00000042116	526.063256	0.698696036	0.12583313	5.552560258	2.82E-08	4.44E-06	Vwa1	246228	von Willebrand factor A domain containing 1	0.058055575	0.45456275	0.269441958
ENSMUSG00000085042	27.03587052	1.20958087	0.218327077	5.5402238	3.02E-08	4.72E-06	Abhd11os	69812	abhydrolase domain containing 11, opposite strand	0.63730948	0.293601878	0.344518423
ENSMUSG00000038077	161.0217399	0.900246633	0.162746818	5.531577486	3.17E-08	4.92E-06	Kcna6	16494	potassium voltage-gated channel, shaker-related, subfamily, member 6	0.441133204	0.410341232	0.489921774
ENSMUSG00000026938	93.01156525	-1.287622675	0.233087339	-5.524206844	3.31E-08	5.08E-06	Fcna	14133	ficolin A	-0.522368798	-0.187427303	-0.28503084
ENSMUSG00000029304	303.5703046	0.946983903	0.171901396	5.508878507	3.61E-08	5.50E-06	Spp1	20750	secreted phosphoprotein 1	0.61480281	0.326575787	0.25367687
ENSMUSG00000030701	304.046341	0.798310382	0.145015926	5.50498419	3.69E-08	5.57E-06	Plekhb1	27276	pleckstrin homology domain containing, family B (evectins) member 1	0.19221553	0.612323827	0.407299165
ENSMUSG00000027435	605.9727095	0.720963697	0.131210567	5.494707566	3.91E-08	5.85E-06	Cd93	17064	CD93 antigen	0.701348767	-0.088179351	0.360776808
ENSMUSG00000032725	456.43711	-0.8583387	0.156308637	-5.49130692	3.99E-08	5.92E-06	Folr2	14276	folate receptor 2 (fetal)	-0.216790651	-0.437430892	-0.088094765
ENSMUSG00000026335	1567.555527	0.512604807	0.093716895	5.469716107	4.51E-08	6.60E-06	Pam	18484	peptidylglycine alpha-amidating monooxygenase	-0.159624488	0.3070322	0.236127817
ENSMUSG00000027962	248.5629233	0.677471716	0.123900188	5.467882873	4.55E-08	6.60E-06	Vcam1	22329	vascular cell adhesion molecule 1	0.733456456	0.163953742	0.283383233
ENSMUSG00000030577	34.04027607	1.551003699	0.284961936	5.442845175	5.24E-08	7.52E-06	Cd22	12483	CD22 antigen	0.665709274	0.095148624	0.237660155
ENSMUSG00000036634	48.56309555	0.877752823	0.161505358	5.43482169	5.49E-08	7.80E-06	Mag	17136	myelin-associated glycoprotein	0.377159026	0.322249558	0.414543509
ENSMUSG00000067653	4820.771403	0.871550479	0.160700362	5.423450611	5.85E-08	8.25E-06	Ankrd23	78321	ankyrin repeat domain 23	-0.039681648	0.353508357	0.169029163
ENSMUSG00000034488	30.57029377	0.984304028	0.181606494	5.419982542	5.96E-08	8.30E-06	Edil3	13612	EGF-like repeats and discoidin I-like domains 3	0.503456188	0.394715084	0.436364869
ENSMUSG00000033717	76.5254464	1.097586826	0.202525751	5.419492683	5.98E-08	8.30E-06	Adra2a	11551	adrenergic receptor, alpha 2a	0.585728876	0.352678993	0.37851461
ENSMUSG00000027674	39.56566015	0.925509945	0.17143627	5.398565559	6.72E-08	9.11E-06	Pex5l	58869	peroxisomal biogenesis factor 5-like	0.239852796	0.508075535	0.460866936
ENSMUSG00000048368	74.24332402	0.864608492	0.16044074	5.38895852	7.09E-08	9.53E-06	Omd	27047	osteomodulin	-0.422190069	0.270907846	0.019159335
ENSMUSG00000034361	392.0769329	0.564984693	0.104891351	5.386380151	7.19E-08	9.60E-06	Cpne2	234577	copine II	0.635373662	0.191867459	0.443667739
ENSMUSG00000033006	206.6191842	0.885968983	0.164543424	5.384408346	7.27E-08	9.63E-06	Sox10	20665	SRY (sex determining region Y)-box 10	0.195730692	0.481702387	0.507856822
ENSMUSG00000030772	723.7809957	0.673778151	0.125676935	5.361191785	8.27E-08	1.09E-05	Dkk3	50781	dickkopf WNT signaling pathway inhibitor 3	-0.058736704	0.393326649	0.274947446
ENSMUSG00000073802	157.8402557	0.623811305	0.116880364	5.337177964	9.44E-08	1.22E-05	Cdkn2b	12579	cyclin-dependent kinase inhibitor 2B (p15, inhibits CDK4)	-0.209741807	0.418271893	0.136137685
ENSMUSG00000036768	96.6832514	-0.983790907	0.184628381	-5.328492294	9.90E-08	1.27E-05	Kif15	209737	kinesin family member 15	-0.187016107	-0.49944188	-0.390435334
ENSMUSG00000042099	334.3227482	0.422376246	0.079305239	5.325956409	1.00E-07	1.28E-05	Kank3	80880	KN motif and ankyrin repeat domains 3	0.620539383	0.315309865	0.497828359
ENSMUSG00000027656	313.7939276	0.949730562	0.1786291	5.316774051	1.06E-07	1.34E-05	Wisp2	22403	WNT1 inducible signaling pathway protein 2	-0.378815313	0.135400656	0.094578364
ENSMUSG00000031778	210.3379214	0.622836664	0.11717212	5.315570475	1.06E-07	1.34E-05	Cx3cl1	20312	chemokine (C-X3-C motif) ligand 1	-0.15160506	0.233950398	0.168655191
ENSMUSG00000030551	240.4634947	0.701460259	0.132017063	5.313406019	1.08E-07	1.34E-05	Nr2f2	11819	nuclear receptor subfamily 2, group F, member 2	0.351135773	0.393987869	0.471544465
ENSMUSG00000032679	477.9102838	0.541438413	0.102525489	5.281012725	1.28E-07	1.58E-05	Cd59a	12509	CD59a antigen	0.423191252	0.565492643	0.453862723
ENSMUSG00000031740	4857.30143	0.808068351	0.153091405	5.27833912	1.30E-07	1.59E-05	Mmp2	17390	matrix metallopeptidase 2	0.042867232	0.294909178	0.393315404
ENSMUSG00000074001	543.7745814	0.872904995	0.167086096	5.224282668	1.75E-07	2.11E-05	Klhl40	72330	kelch-like 40	0.284525313	0.35778013	0.294874165
ENSMUSG00000028037	111.2160599	0.991761308	0.189915365	5.22212255	1.77E-07	2.12E-05	Ifi44	99899	interferon-induced protein 44	0.729033881	-0.025011792	0.217323031
ENSMUSG00000022324	656.9203272	0.544091214	0.104247766	5.219212209	1.80E-07	2.14E-05	Matn2	17181	matrilin 2	0.060820556	0.334193605	0.361892353
ENSMUSG00000042489	86.09779254	-0.89541311	0.171728045	-5.214134421	1.85E-07	2.18E-05	Clspn	269582	claspin	-0.142805026	-0.529057299	-0.293479337
ENSMUSG00000068794	130.4462818	0.828097647	0.159308136	5.198087596	2.01E-07	2.36E-05	Col28a1	213945	collagen, type XXVIII, alpha 1	0.610662898	0.401128515	0.337825212
ENSMUSG00000024371	626.1460528	0.788207526	0.151750957	5.194086027	2.06E-07	2.38E-05	C2	12263	complement component 2 (within H-2S)	0.64132325	0.221317648	0.486838273
ENSMUSG00000044548	164.0351401	0.821750511	0.158674426	5.178846603	2.23E-07	2.57E-05	Dact1	59036	dishevelled-binding antagonist of beta-catenin 1	-0.405046441	0.337633029	0.098432822
ENSMUSG00000024366	112.2994831	0.958538198	0.18550951	5.167056918	2.38E-07	2.71E-05	Gfra3	14587	glial cell line derived neurotrophic factor family receptor alpha 3	0.463985205	0.317737543	0.515934129
ENSMUSG00000064115	78.53391339	0.796673646	0.154472875	5.157369199	2.50E-07	2.84E-05	Cadm2	239857	cell adhesion molecule 2	0.383238271	0.61371697	0.424696202
ENSMUSG00000057604	732.0558445	1.015901145	0.197095725	5.154354039	2.55E-07	0.000028675	Lmcd1	30937	LIM and cysteine-rich domains 1	0.213401832	0.335059856	0.320687631
ENSMUSG00000032589	56.96257636	-0.731448848	0.142001593	-5.15099043	2.59E-07	2.90E-05	Bsn	12217	bassoon	-0.260336762	-0.35868277	-0.463483507
ENSMUSG00000040165	90.52880047	-0.837640094	0.162818767	-5.144616375	2.68E-07	2.98E-05	Cd209c	170776	CD209c antigen	-0.320476716	-0.526707339	-0.223424323
ENSMUSG00000038086	205.1619521	0.780484465	0.15212116	5.130676533	2.89E-07	3.17E-05	Hspb2	69253	heat shock protein 2	0.274555299	0.485578331	0.335328721
ENSMUSG00000027699	147.315327	-0.803835035	0.15683063	-5.125497715	2.97E-07	3.22E-05	Ect2	13605	ect2 oncogene	-0.389893439	-0.520834215	-0.389183957
ENSMUSG00000047261	25.3300413	1.347283977	0.263438889	5.114218262	3.15E-07	3.40E-05	Gap43	14432	growth associated protein 43	0.537703015	0.175315596	0.329199863
ENSMUSG00000054793	215.5960282	0.799483996	0.156927077	5.094621105	3.49E-07	3.74E-05	Cadm4	260299	cell adhesion molecule 4	0.28826097	0.527967952	0.311712569
ENSMUSG00000032006	84.16665473	0.701641693	0.138004988	5.084176341	3.69E-07	3.93E-05	Pdgfd	71785	platelet-derived growth factor, D polypeptide	-0.090299125	0.294905596	0.231574833
ENSMUSG00000022181	44.93447077	-1.261710661	0.248669483	-5.073845992	3.90E-07	4.12E-05	C6	12274	complement component 6	-0.412788014	-0.386604664	-0.225643924
ENSMUSG00000021670	856.9091233	-0.480842199	0.094979509	-5.062588782	4.14E-07	4.35E-05	Hmgcr	15357	3-hydroxy-3-methylglutaryl-Coenzyme A reductase	-0.653832624	-0.409502005	-0.38216566
ENSMUSG00000039109	1476.125115	-0.810955462	0.160375174	-5.056614702	4.27E-07	4.46E-05	F13a1	74145	coagulation factor XIII, A1 subunit	-0.367556888	-0.357226739	-0.136117981
ENSMUSG00000042895	278.4462663	1.146573083	0.227016745	5.050610179	4.40E-07	4.58E-05	Abra	223513	actin-binding Rho activating protein	-0.090461057	0.290592593	0.226347431
ENSMUSG00000087651	22.57301641	1.066325329	0.211503232	5.041650279	4.62E-07	4.77E-05	1500009L16Rik	69784	RIKEN cDNA 1500009L16 gene	0.522403424	0.302655825	0.476786153
ENSMUSG00000034842	889.5018718	0.670530708	0.133544543	5.021026638	5.14E-07	5.28E-05	Art3	109979	ADP-ribosyltransferase 3	0.157493966	0.467784569	0.380234066
ENSMUSG00000031616	310.1120307	0.633208602	0.12658823	5.002112778	5.67E-07	5.75E-05	Ednra	13617	endothelin receptor type A	0.266759563	0.163156005	0.38794251
ENSMUSG00000047686	21.2180911	-1.126487521	0.225669102	-4.991766766	5.98E-07	6.00E-05	Zcchc5	213436	zinc finger, CCHC domain containing 5	-0.445899259	-0.33719268	-0.289388402
ENSMUSG00000032377	273.2596774	0.522297341	0.104748194	4.986218083	6.16E-07	6.10E-05	Plscr4	235527	phospholipid scramblase 4	-0.100339678	0.438663004	0.2263982
ENSMUSG00000058290	244.6717694	-0.5841635	0.11721504	-4.983690682	6.24E-07	6.15E-05	Espl1	105988	extra spindle pole bodies 1, separase	-0.303267977	-0.569976418	-0.468454671
ENSMUSG00000027641	233.1574643	-0.524515209	0.105523159	-4.970617009	6.67E-07	6.54E-05	Rbl1	19650	retinoblastoma-like 1 (p107)	0.178453218	-0.438660606	-0.212228854
ENSMUSG00000050555	47.61600005	-0.682187689	0.137915405	-4.946421246	7.56E-07	7.29E-05	Hyls1	76832	hydrolethalus syndrome 1	-0.333846109	-0.393610049	-0.345364267
ENSMUSG00000051669	46.21125896	0.810950438	0.164042269	4.943545612	7.67E-07	7.35E-05	AU021092	239691	expressed sequence AU021092	0.631286762	0.184309492	0.314874105
ENSMUSG00000026921	552.5283889	0.588496739	0.119085964	4.941780878	7.74E-07	7.38E-05	Egfl7	353156	EGF-like domain 7	0.550293598	0.228650728	0.505224281
ENSMUSG00000041064	52.0553193	-0.83815429	0.170292171	-4.921860375	8.57E-07	8.04E-05	Pif1	208084	PIF1 5'-to-3' DNA helicase	-0.505530494	-0.44579126	-0.366866221
ENSMUSG00000051969	38.35803131	-0.925891067	0.188216996	-4.919274495	8.69E-07	8.10E-05	Tlr11	239081	toll-like receptor 11	-0.379760871	-0.391240134	-0.378526976
ENSMUSG00000020333	76.99352057	0.897210761	0.182482478	4.916695411	8.80E-07	8.17E-05	Acsl6	216739	acyl-CoA synthetase long-chain family member 6	0.524863248	0.429735556	0.368239333
ENSMUSG00000039187	47.30724203	-0.841539003	0.171364293	-4.910818877	9.07E-07	8.37E-05	Fanci	208836	Fanconi anemia, complementation group I	0.0304614	-0.387145659	-0.383623513
ENSMUSG00000042485	443.1128951	0.795330876	0.161994289	4.90962294	9.13E-07	8.38E-05	Mustn1	66175	musculoskeletal, embryonic nuclear protein 1	0.642824867	0.172136417	0.360191004
ENSMUSG00000026489	2620.784276	0.728499228	0.14852968	4.904738432	9.36E-07	8.54E-05	Adck3	67426	aarF domain containing kinase 3	0.266411741	0.480135904	0.325204891
ENSMUSG00000018924	63.44427938	-1.248283116	0.254729514	-4.90042594	9.56E-07	8.63E-05	Alox15	11687	arachidonate 15-lipoxygenase	0.076754598	-0.619307431	-0.20808481
ENSMUSG00000045362	59.31052324	0.700390464	0.142948025	4.899616233	9.60E-07	8.63E-05	Tnfrsf26	244237	tumor necrosis factor receptor superfamily, member 26	0.694194817	0.180032198	0.392388477
ENSMUSG00000039376	563.0685916	0.905911177	0.184981613	4.897303912	9.72E-07	8.69E-05	Synpo2l	68760	synaptopodin 2-like	0.288696489	0.34485958	0.332725884
ENSMUSG00000031385	79.9869761	0.856682178	0.175287691	4.88729228	1.02E-06	9.00E-05	Plxnb3	140571	plexin B3	0.484865604	0.145703229	0.391869147
ENSMUSG00000036854	3536.768451	0.734721535	0.150931919	4.86790032	1.13E-06	9.83E-05	Hspb6	243912	heat shock protein, alpha-crystallin-related, B6	0.099716521	0.2872414	0.180373197
ENSMUSG00000050105	72.53553053	0.789977295	0.162419734	4.863801178	1.15E-06	9.99E-05	Grrp1	72690	glycine/arginine rich protein 1	0.21388358	0.471068518	0.404115885
ENSMUSG00000021765	763.2121144	0.53831324	0.110831818	4.857027989	1.19E-06	1.03E-04	Fst	14313	follistatin	0.615578282	0.365521092	0.402700988
ENSMUSG00000000318	794.1814837	-0.778740142	0.160398465	-4.85503487	1.20E-06	1.03E-04	Clec10a	17312	C-type lectin domain family 10, member A	-0.255329376	-0.453319052	-0.200933391
ENSMUSG00000040759	24.23580244	0.998996549	0.205897272	4.851917356	1.22E-06	1.04E-04	Cmtm5	67272	CKLF-like MARVEL transmembrane domain containing 5	0.335920906	0.363354811	0.370590144
ENSMUSG00000021373	649.8686512	0.706586087	0.14599737	4.839717922	1.30E-06	1.10E-04	Cap2	67252	CAP, adenylate cyclase-associated protein, 2 (yeast)	0.263880537	0.318024442	0.281384361
ENSMUSG00000028238	42.10447651	1.155880923	0.238932736	4.837683381	1.31E-06	1.10E-04	Atp6v0d2	242341	ATPase, H+ transporting, lysosomal V0 subunit D2	0.452115352	0.386029247	0.229038241
ENSMUSG00000021759	483.9260647	0.517585894	0.107035661	4.835639745	1.33E-06	1.11E-04	Plpp1	19012	phospholipid phosphatase 1	0.484047639	0.27538774	0.422404578
ENSMUSG00000021047	182.1934292	-0.811271478	0.167839745	-4.833607656	1.34E-06	1.11E-04	Nova1	664883	neuro-oncological ventral antigen 1	-0.61346189	-0.242536272	-0.306729644
ENSMUSG00000029070	1087.080946	0.620173387	0.128420971	4.829222069	1.37E-06	1.13E-04	Mxra8	74761	matrix-remodelling associated 8	0.20602535	0.398789599	0.384781896
ENSMUSG00000020362	257.9697881	-0.693927899	0.143730387	-4.827983229	1.38E-06	1.13E-04	Cnot6	104625	CCR4-NOT transcription complex, subunit 6	0.110589949	-0.172685202	-0.246230729
ENSMUSG00000034810	522.6032433	0.490280208	0.101678937	4.821846332	1.42E-06	1.16E-04	Scn7a	20272	sodium channel, voltage-gated, type VII, alpha	0.448904951	0.543391253	0.475907982
ENSMUSG00000031990	151.2931527	0.561878361	0.116720743	4.813868975	1.48E-06	1.21E-04	Jam3	83964	junction adhesion molecule 3	0.405294961	0.47370502	0.477049315
ENSMUSG00000022548	3967.401349	0.638721738	0.132709523	4.812930704	1.49E-06	1.21E-04	Apod	11815	apolipoprotein D	0.571747402	0.374915343	0.422863601
ENSMUSG00000031994	38.45237875	1.043673148	0.217279295	4.803371376	1.56E-06	1.26E-04	Adamts8	30806	a disintegrin-like and metallopeptidase (reprolysin type) with thrombospondin type 1 motif, 8	0.018925341	0.517840062	0.16301373
ENSMUSG00000034911	169.4779162	0.56665764	0.118562541	4.779398577	1.76E-06	0.000140583	Ushbp1	234395	Usher syndrome 1C binding protein 1	-0.187381378	0.150227796	0.297988175
ENSMUSG00000003555	198.8776333	-0.730253671	0.152824651	-4.778376161	1.77E-06	0.000140652	Cyp17a1	13074	cytochrome P450, family 17, subfamily a, polypeptide 1	-0.546264072	-0.365171494	-0.241284004
ENSMUSG00000000126	108.304258	0.604512989	0.126622733	4.774126842	1.80E-06	0.000142998	Wnt9a	216795	wingless-type MMTV integration site family, member 9A	-0.375373769	0.35004815	0.042044864
ENSMUSG00000048852	69.58601056	1.260771825	0.264386197	4.768674921	1.85E-06	0.000144937	Gm12185	620913	predicted gene 12185	0.652452661	0.036332892	0.015202584
ENSMUSG00000020840	1633.433458	-0.578770712	0.121431242	-4.766242198	1.88E-06	0.000146039	Blmh	104184	bleomycin hydrolase	-0.160683902	-0.450131905	-0.349199589
ENSMUSG00000033355	378.9845726	0.669949359	0.140597345	4.765021399	1.89E-06	0.00014627	Rtp4	67775	receptor transporter protein 4	0.737861305	-0.020387612	0.243635686
ENSMUSG00000047534	61.76576855	-0.876655287	0.18419225	-4.759458061	1.94E-06	0.000149692	Mis18bp1	217653	MIS18 binding protein 1	-0.291027763	-0.453517689	-0.268427625
ENSMUSG00000038583	25.7995144	0.9705613	0.203997594	4.757709552	1.96E-06	0.000150326	Pln	18821	phospholamban	0.448103579	0.263492914	0.608134043
ENSMUSG00000042662	57.36403804	0.905836659	0.19049804	4.755097004	1.98E-06	0.000151612	Dusp15	252864	dual specificity phosphatase-like 15	0.282223824	0.470178215	0.437237474
ENSMUSG00000036570	687.9037056	0.625363616	0.131559875	4.753452505	2.00E-06	0.000151666	Fxyd1	56188	FXYD domain-containing ion transport regulator 1	-0.030962796	0.350301047	0.2452523
ENSMUSG00000071347	164.7735814	0.633054143	0.133183352	4.753252832	2.00E-06	0.000151666	C1qtnf9	239126	C1q and tumor necrosis factor related protein 9	-0.262020854	0.13577009	0.205248556
ENSMUSG00000039145	398.9542702	-0.500880948	0.105528342	-4.746411628	2.07E-06	0.000155447	Camk1d	227541	calcium/calmodulin-dependent protein kinase ID	0.166323266	-0.548710927	-0.253852718
ENSMUSG00000021403	20.1019623	1.132938043	0.238706669	4.746151615	2.07E-06	0.000155447	Serpinb9b	20706	serine (or cysteine) peptidase inhibitor, clade B, member 9b	0.426234451	0.357908821	0.182017469
ENSMUSG00000045827	185.6950763	0.475066281	0.100112004	4.745347831	2.08E-06	0.000155447	Serpinb9	20723	serine (or cysteine) peptidase inhibitor, clade B, member 9	0.60471104	0.153221074	0.218933316
ENSMUSG00000020486	135.2976394	0.711755369	0.150008406	4.744769908	2.09E-06	0.000155447	4-Sep	18952	septin 4	0.111701497	0.30879486	0.404754458
ENSMUSG00000010122	58.02913227	0.865221357	0.182662388	4.736724233	2.17E-06	0.000161053	Slc47a1	67473	solute carrier family 47, member 1	0.170848625	0.232477269	0.218214544
ENSMUSG00000044359	42.57667692	-1.114025235	0.235308675	-4.73431435	2.20E-06	0.000162285	P2ry4	57385	pyrimidinergic receptor P2Y, G-protein coupled, 4	-0.07537641	-0.479283783	-0.251417549
ENSMUSG00000096674	818.1648419	1.32167098	0.279545796	4.727922937	2.27E-06	0.000165365	Mup15	100039150	major urinary protein 15	0.617021652	0.015408789	0.156374151
ENSMUSG00000056296	20.12629743	0.932785677	0.197743069	4.717159912	2.39E-06	0.000172185	Synpr	72003	synaptoporin	0.553395756	0.342320635	0.384470167
ENSMUSG00000040183	72.39491214	-0.505621118	0.107215203	-4.715946087	2.41E-06	0.000172499	Ankrd6	140577	ankyrin repeat domain 6	-0.123582566	-0.192217906	-0.140253574
ENSMUSG00000038370	357.311108	0.823478291	0.174871243	4.709054937	2.49E-06	0.0001777	Pcp4l1	66425	Purkinje cell protein 4-like 1	-0.213894603	0.39108413	0.201999352
ENSMUSG00000041577	1824.350919	0.897901426	0.190767825	4.706776032	2.52E-06	0.000178961	Prelp	116847	proline arginine-rich end leucine-rich repeat	-0.107670816	0.238888123	0.262842494
ENSMUSG00000025172	184.416111	1.122414329	0.238816828	4.699896305	2.60E-06	0.000183592	Ankrd2	56642	ankyrin repeat domain 2 (stretch responsive muscle)	0.159293834	0.382348269	0.204352598
ENSMUSG00000027399	103.0536935	-0.777764001	0.165625796	-4.695911028	2.65E-06	0.00018645	Il1a	16175	interleukin 1 alpha	-0.040525625	-0.322372527	-0.274856728
ENSMUSG00000087006	122.6174467	0.896521016	0.191288777	4.686741328	2.78E-06	0.000194212	Gm13889	620695	predicted gene 13889	0.208185173	0.271462544	0.448445265
ENSMUSG00000041889	427.4688721	0.806280628	0.172491795	4.674312935	2.95E-06	0.0002047	Shisa4	77552	shisa family member 4	0.045530266	0.312150731	0.223737411
ENSMUSG00000056966	51.24399377	0.732931326	0.156883146	4.671829602	2.99E-06	0.000206365	Gjc3	118446	gap junction protein, gamma 3	0.408405315	0.314582156	0.594099387
ENSMUSG00000002233	484.6940447	0.471290189	0.101013751	4.665604305	3.08E-06	0.000211869	Rhoc	11853	ras homolog family member C	0.332759812	0.453252863	0.453469862
ENSMUSG00000057751	479.5681276	0.639111817	0.137046019	4.663483284	3.11E-06	0.000213219	Megf6	230971	multiple EGF-like-domains 6	0.497477304	0.213032852	0.452690731
ENSMUSG00000050108	857.6530031	-0.618950549	0.132771635	-4.661767915	3.14E-06	0.000214158	Bpifc	270757	BPI fold containing family C	-0.497328766	-0.407584441	-0.446683073
ENSMUSG00000001517	192.5399462	-0.759468155	0.163282741	-4.651245749	3.30E-06	0.000224499	Foxm1	14235	forkhead box M1	-0.349660841	-0.497524656	-0.32896828
ENSMUSG00000040428	263.3407881	0.582058698	0.125531206	4.636764978	3.54E-06	0.000238934	Plekha4	69217	pleckstrin homology domain containing, family A (phosphoinositide binding specific) member 4	0.27457019	0.378940877	0.529447115
ENSMUSG00000050010	27.6983283	1.144094603	0.246884627	4.634126546	3.58E-06	0.000241063	Shisa3	330096	shisa family member 3	0.149649923	0.553066293	0.403070601
ENSMUSG00000035923	204.2478632	0.754595955	0.163070675	4.627416651	3.70E-06	0.000245202	Myf6	17878	myogenic factor 6	0.360705189	0.446447392	0.357364147
ENSMUSG00000018822	167.1637333	1.032855361	0.223483674	4.621614382	3.81E-06	0.000251204	Sfrp5	54612	secreted frizzled-related sequence protein 5	-0.075273922	0.461230757	0.422745456
ENSMUSG00000016995	52.73969926	1.182140201	0.256007679	4.617596654	3.88E-06	0.000255145	Matn4	17183	matrilin 4	-0.188912212	0.17731777	0.087161883
ENSMUSG00000032254	197.8742978	-0.703581982	0.152541196	-4.612406356	3.98E-06	0.000260088	Kif23	71819	kinesin family member 23	-0.468524885	-0.510748495	-0.379013827
ENSMUSG00000002007	175.2507294	0.792916427	0.171922998	4.61204398	3.99E-06	0.000260088	Srpk3	56504	serine/arginine-rich protein specific kinase 3	0.369086399	0.460308029	0.302704453
ENSMUSG00000037313	214.2736621	-0.579657042	0.125775826	-4.608652224	4.05E-06	0.000263376	Tacc3	21335	transforming, acidic coiled-coil containing protein 3	-0.080703136	-0.444868837	-0.386956232
ENSMUSG00000068923	161.9540021	0.631703471	0.137274081	4.601767988	4.19E-06	0.000271219	Syt11	229521	synaptotagmin XI	0.206800997	0.2130522	0.327000952
ENSMUSG00000014813	67.23753405	-0.966322921	0.210038193	-4.600700978	4.21E-06	0.000271599	Stc1	20855	stanniocalcin 1	0.082861511	-0.333557063	-0.056486536
ENSMUSG00000036585	298.08445	0.50362067	0.109506641	4.598996593	4.25E-06	0.000272816	Fgf1	14164	fibroblast growth factor 1	0.116320003	0.509970597	0.321267128
ENSMUSG00000028019	179.6003839	0.491267185	0.106859343	4.597325509	4.28E-06	0.000273998	Pdgfc	54635	platelet-derived growth factor, C polypeptide	0.638694277	0.27395676	0.439250647
ENSMUSG00000066058	94.67601099	0.815442943	0.177533389	4.593180753	4.37E-06	0.000277635	Cldn19	242653	claudin 19	0.357962122	0.351556327	0.504196114
ENSMUSG00000079186	58.41991665	-1.252588613	0.272744291	-4.592538335	4.38E-06	0.000277635	Gzmc	14940	granzyme C	-0.326992788	-0.348507805	-0.168098019
ENSMUSG00000067261	26.0129332	0.995752742	0.216831892	4.592279905	4.38E-06	0.000277635	Foxd3	15221	forkhead box D3	0.305764229	0.480722714	0.413082818
ENSMUSG00000059895	1890.009586	0.597817854	0.130352713	4.586155829	4.51E-06	0.000284293	Ptp4a3	19245	protein tyrosine phosphatase 4a3	0.490244304	0.434371396	0.42931749
ENSMUSG00000040133	48.84627924	1.077362525	0.234945176	4.585591173	4.53E-06	0.000284293	Gpr176	381413	G protein-coupled receptor 176	0.321997634	0.314691461	0.230410069
ENSMUSG00000070424	121.4020807	0.827318316	0.180470796	4.584222683	4.56E-06	0.000284406	Art5	11875	ADP-ribosyltransferase 5	0.40329151	0.41207635	0.350413198
ENSMUSG00000001228	319.0948128	-0.837957243	0.182838016	-4.583058063	4.58E-06	0.000284861	Uhrf1	18140	ubiquitin-like, containing PHD and RING finger domains, 1	-0.315957058	-0.445911428	-0.223144618
ENSMUSG00000033200	46.68997468	0.727918323	0.15885236	4.582357636	4.60E-06	0.000284861	Tpsg1	26945	tryptase gamma 1	0.13317629	0.499676326	0.336541367
ENSMUSG00000057897	671.9565735	0.763147531	0.166572391	4.581476715	0.000004617	0.000284861	Camk2b	12323	calcium/calmodulin-dependent protein kinase II, beta	0.32053553	0.421265699	0.321976372
ENSMUSG00000079017	1627.672466	0.752437092	0.164255233	4.580901795	4.63E-06	0.000284861	Ifi27l2a	76933	interferon, alpha-inducible protein 27 like 2A	0.402638575	0.010826972	0.284586658
ENSMUSG00000056569	1718.493671	0.911776296	0.1991004	4.579479979	4.66E-06	0.000285791	Mpz	17528	myelin protein zero	0.16323729	0.386473862	0.464997194
ENSMUSG00000021253	440.9916234	0.650739536	0.142216592	4.575693515	4.75E-06	0.000289985	Tgfb3	21809	transforming growth factor, beta 3	0.072975303	0.217056561	0.372479224
ENSMUSG00000055653	507.2402495	-0.663598103	0.145526184	-4.559991081	5.12E-06	0.00030927	Gpc3	14734	glypican 3	-0.690796051	-0.262126099	-0.261740179
ENSMUSG00000002588	181.7634471	1.233510511	0.270665737	4.557320491	5.18E-06	0.000312139	Pon1	18979	paraoxonase 1	0.468630926	0.332119408	0.418071819
ENSMUSG00000035692	356.9063433	0.796838032	0.175021992	4.552788046	5.29E-06	0.000317839	Isg15	100038882	ISG15 ubiquitin-like modifier	0.731873431	-0.040529572	0.238967268
ENSMUSG00000042724	452.4642714	-0.57726239	0.126870671	-4.550006614	5.36E-06	0.000319856	Map3k9	338372	mitogen-activated protein kinase kinase kinase 9	-0.420835097	-0.441959138	-0.336605305
ENSMUSG00000004939	80.9581772	1.119244374	0.246058379	4.548694407	5.40E-06	0.000320754	Nmrk2	69564	nicotinamide riboside kinase 2	0.568568156	0.015652884	0.179269158
ENSMUSG00000040270	143.1098564	-0.607514383	0.133648914	-4.545599098	5.48E-06	0.000324394	Bach2	12014	BTB and CNC homology, basic leucine zipper transcription factor 2	-0.082170995	-0.344747075	-0.002606853
ENSMUSG00000027107	237.3664869	0.82897997	0.182410434	4.544586366	5.50E-06	0.000324849	Chrna1	11435	cholinergic receptor, nicotinic, alpha polypeptide 1 (muscle)	0.661117403	0.175764282	0.328363628
ENSMUSG00000020121	207.4571161	-0.520482874	0.11467875	-4.538616555	5.66E-06	0.000332074	Srgap1	117600	SLIT-ROBO Rho GTPase activating protein 1	-0.578447078	-0.360658395	-0.198399107
ENSMUSG00000027257	1159.289638	0.568497551	0.125338573	4.535695102	5.74E-06	0.000335418	Pacsin3	80708	protein kinase C and casein kinase substrate in neurons 3	0.143672983	0.467183031	0.263891589
ENSMUSG00000070423	53.30905852	0.70975507	0.156609507	4.532004998	5.84E-06	0.000339608	Olfr558	259097	olfactory receptor 558	0.598784335	0.203251628	0.436652967
ENSMUSG00000027474	81.67317646	0.617314843	0.136222747	4.531657563	5.85E-06	0.000339608	Ccm2l	228788	cerebral cavernous malformation 2-like	0.244815111	0.343619572	0.588636309
ENSMUSG00000078773	41.72935751	-0.917576398	0.202636045	-4.528199311	5.95E-06	0.000343476	Rad54b	623474	RAD54 homolog B (S. cerevisiae)	-0.266593669	-0.468211693	-0.420850723
ENSMUSG00000024164	5204.543546	-0.82046805	0.181204553	-4.527855603	5.96E-06	0.000343476	C3	12266	complement component 3	0.465071828	-0.429345561	0.070682007
ENSMUSG00000014776	287.6715036	0.578863904	0.128100646	4.518821119	6.22E-06	0.00035586	Nol3	78688	nucleolar protein 3 (apoptosis repressor with CARD domain)	0.625266408	0.326273508	0.396033664
ENSMUSG00000025887	231.3896041	0.424800154	0.094011552	4.518595279	6.23E-06	0.00035586	Casp12	12364	caspase 12	0.548740272	0.390404728	0.385205605
ENSMUSG00000033031	127.4678211	-0.746827568	0.16529829	-4.518059852	6.24E-06	0.00035586	C330027C09Rik	224171	RIKEN cDNA C330027C09 gene	-0.208399875	-0.41787104	-0.290830978
ENSMUSG00000091898	189.1043275	1.484217245	0.329668294	4.502153439	6.73E-06	0.000376866	Tnnc1	21924	troponin C, cardiac/slow skeletal	0.133892265	0.285588209	0.055325795
ENSMUSG00000002265	722.2340941	-0.644301353	0.143125578	-4.501650654	6.74E-06	0.000376866	Peg3	18616	paternally expressed 3	0.415480405	-0.127109135	0.194507315
ENSMUSG00000020914	693.1317656	-0.78892743	0.175267869	-4.501266745	6.76E-06	0.000376866	Top2a	21973	topoisomerase (DNA) II alpha	-0.301506057	-0.51913159	-0.401967846
ENSMUSG00000022610	416.3403979	0.538676447	0.119717805	4.499551669	6.81E-06	0.000378486	Mapk12	29857	mitogen-activated protein kinase 12	0.067906745	0.488857958	0.252647557
ENSMUSG00000020493	82.08589167	-0.822493481	0.183076517	-4.492621427	7.04E-06	0.00038875	Prr11	270906	proline rich 11	-0.370795649	-0.608818843	-0.31406267
ENSMUSG00000028116	387.0580842	1.048088904	0.233669498	4.485347523	7.28E-06	0.000398445	Myoz2	59006	myozenin 2	0.17302169	0.444568152	0.189747843
ENSMUSG00000050069	171.539607	-0.574944721	0.128256456	-4.482774131	7.37E-06	0.000402013	Grem2	23893	gremlin 2, DAN family BMP antagonist	0.069633313	-0.20798174	0.035510728
ENSMUSG00000032355	172.4253152	0.668458796	0.149181093	4.480854658	7.43E-06	0.000404375	Mlip	69642	muscular LMNA-interacting protein	0.339300917	0.483570679	0.347057773
ENSMUSG00000050315	1985.717802	0.643354671	0.143992472	4.467974346	7.90E-06	0.000428156	Synpo2	118449	synaptopodin 2	0.144254549	0.436567432	0.256928218
ENSMUSG00000022371	978.2186669	0.891097716	0.199715886	4.461826926	8.13E-06	0.000437891	Col14a1	12818	collagen, type XIV, alpha 1	-0.485382019	0.075737148	-0.025552467
ENSMUSG00000037139	460.3509724	0.939038669	0.210728277	4.456158814	8.34E-06	0.000448232	Myom3	242702	myomesin family, member 3	0.138990527	0.30994593	0.189546284
ENSMUSG00000030428	59.74146581	0.634775347	0.142665565	4.449394265	8.61E-06	0.000461155	Ttyh1	57776	tweety family member 1	0.11160147	0.405569372	0.369134147
ENSMUSG00000017724	185.092179	-0.868710411	0.195401274	-4.445776592	8.76E-06	0.000467542	Etv4	18612	ets variant 4	-0.476984668	-0.33550643	-0.291999954
ENSMUSG00000028718	51.79321657	-0.79897209	0.17982438	-4.443068789	8.87E-06	0.000472015	Stil	20460	Scl/Tal1 interrupting locus	-0.20987173	-0.469295556	-0.33173462
ENSMUSG00000018411	194.2223215	0.592927579	0.133705118	4.434591508	9.22E-06	0.000487981	Mapt	17762	microtubule-associated protein tau	0.127669468	0.33689675	0.113991263
ENSMUSG00000031673	468.6171561	0.78782138	0.177682479	4.433872065	9.26E-06	0.000488039	Cdh11	12552	cadherin 11	0.141803884	0.231339665	0.298182472
ENSMUSG00000028519	165.8110859	-0.692900387	0.156296036	-4.433256298	9.28E-06	0.000488039	Dab1	13131	disabled 1	-0.150368745	-0.295427739	-0.276142191
ENSMUSG00000030470	833.571534	1.124258	0.253757089	4.430449636	9.40E-06	0.00049294	Csrp3	13009	cysteine and glycine-rich protein 3	-0.038458378	0.210134235	0.155471493
ENSMUSG00000048794	20.79077536	0.981039689	0.221641892	4.426237661	9.59E-06	0.000501145	Cfap100	243538	cilia and flagella associated protein 100	0.268123342	0.489591782	0.485535695
ENSMUSG00000025665	330.3624926	-0.579683365	0.131438169	-4.410312234	1.03E-05	0.000536227	Rps6ka6	67071	ribosomal protein S6 kinase polypeptide 6	-0.335935356	-0.326544234	-0.392729437
ENSMUSG00000029414	81.5864783	-0.826341367	0.187522892	-4.406615955	1.05E-05	0.000543828	Kntc1	208628	kinetochore associated 1	-0.05837527	-0.372431564	-0.30423254
ENSMUSG00000020186	227.5668274	0.509872265	0.11574111	4.40528233	1.06E-05	0.000545556	Csrp2	13008	cysteine and glycine-rich protein 2	-0.180760203	0.164735171	0.051487503
ENSMUSG00000034311	120.0830009	-0.660448978	0.150109634	-4.399777406	1.08E-05	0.000556269	Kif4	16571	kinesin family member 4	-0.347118073	-0.525944698	-0.452734083
ENSMUSG00000025348	859.9644874	0.54048802	0.12287528	4.398671717	1.09E-05	0.000557461	Itga7	16404	integrin alpha 7	0.56724439	0.290837808	0.501415817
ENSMUSG00000051220	62.85554873	-0.733686563	0.166885849	-4.396337789	1.10E-05	0.000561704	Ercc6l	236930	excision repair cross-complementing rodent repair deficiency complementation group 6 like	-0.244954413	-0.490943099	-0.352254762
ENSMUSG00000029309	2635.937394	0.569964535	0.129682993	4.395060007	1.11E-05	0.000561704	Sparcl1	13602	SPARC-like 1	0.512848554	0.359885806	0.543270225
ENSMUSG00000059832	2669.947009	-0.4921771	0.111998997	-4.39447773	1.11E-05	0.000561704	Kprp	433619	keratinocyte expressed, proline-rich	-0.171449886	-0.258567604	-0.134993016
ENSMUSG00000022122	305.2529977	-0.953461973	0.217058733	-4.392645076	1.12E-05	0.000564815	Ednrb	13618	endothelin receptor type B	-0.57269895	-0.20917076	-0.351234943
ENSMUSG00000042828	982.5530816	0.705253011	0.160625657	4.390662273	1.13E-05	0.000568086	Trim72	434246	tripartite motif-containing 72	0.486570281	0.349654089	0.328993432
ENSMUSG00000006221	1623.626155	0.963179333	0.219396578	4.390129233	1.13E-05	0.000568086	Hspb7	29818	heat shock protein family, member 7 (cardiovascular)	0.294004879	0.219331551	0.263897398
ENSMUSG00000029683	655.0833713	0.883189769	0.201288903	4.387672433	1.15E-05	0.000572884	Lmod2	93677	leiomodin 2 (cardiac)	0.378379978	0.394259271	0.361571999
ENSMUSG00000037126	20.91029865	0.858096536	0.195809513	4.382302593	1.17E-05	0.000585504	Psd	73728	pleckstrin and Sec7 domain containing	-0.006104177	0.192562752	0.103413429
ENSMUSG00000005951	182.2370138	0.432946479	0.098946797	4.375548183	1.21E-05	0.000602202	Shpk	74637	sedoheptulokinase	0.340666101	0.548642004	0.608259135
ENSMUSG00000022225	980.9699095	0.59138013	0.135486012	4.364879609	1.27E-05	0.000628753	Cma1	17228	chymase 1, mast cell	0.698325891	0.266589399	0.390942909
ENSMUSG00000004814	60.17151755	-1.079542834	0.24742131	-4.363176456	1.28E-05	0.00063187	Ccl24	56221	chemokine (C-C motif) ligand 24	-0.61699143	-0.171001488	-0.345767384
ENSMUSG00000046718	841.3675006	0.584507556	0.134071377	4.359674458	1.30E-05	0.000638439	Bst2	69550	bone marrow stromal cell antigen 2	0.744142846	-0.013439246	0.258867208
ENSMUSG00000027338	62.330144	0.860641015	0.197633828	4.354725221	1.33E-05	0.000649063	Prnd	26434	prion protein dublet	0.386696901	0.081880962	0.149647048
ENSMUSG00000022803	197.3082307	0.732959324	0.168333367	4.354212929	1.34E-05	0.000649063	Popdc2	64082	popeye domain containing 2	0.185357507	0.235630383	0.347605921
ENSMUSG00000038214	111.2771359	-0.460807903	0.105911073	-4.350894467	1.36E-05	0.000657125	Bend3	331623	BEN domain containing 3	-0.486557677	-0.14147462	-0.222187339
ENSMUSG00000025955	51.92472117	-1.08261154	0.248978502	-4.348212927	1.37E-05	0.000663356	Akr1cl	70861	aldo-keto reductase family 1, member C-like	-0.517959488	-0.294728121	-0.378859023
ENSMUSG00000041445	400.0834489	0.659066868	0.151692486	4.344756189	0.000013943	0.000672016	Mmrn2	105450	multimerin 2	0.711880296	0.097289192	0.403995006
ENSMUSG00000061086	388.820031	1.156581612	0.26632789	4.342698064	1.41E-05	0.000676466	Myl4	17896	myosin, light polypeptide 4	0.56775615	0.275100869	0.286930573
ENSMUSG00000031636	1630.536831	0.682216524	0.157185832	4.340190944	1.42E-05	0.000680826	Pdlim3	53318	PDZ and LIM domain 3	0.235492819	0.285976896	0.321552672
ENSMUSG00000046179	120.5615512	-0.709926216	0.163574725	-4.340072819	1.42E-05	0.000680826	E2f8	108961	E2F transcription factor 8	0.073280433	-0.538882461	-0.116513833
ENSMUSG00000044322	1346.453389	-0.811998673	0.187141805	-4.338948599	1.43E-05	0.000682438	Dsc1	13505	desmocollin 1	-0.179852453	-0.330757034	-0.327241414
ENSMUSG00000038602	43.74212424	0.724515479	0.167053969	4.337014451	1.44E-05	0.000686582	Slc35f1	215085	solute carrier family 35, member F1	0.572099022	0.436915354	0.326942162
ENSMUSG00000032135	1278.138465	0.380234815	0.087776638	4.331845263	1.48E-05	0.000699074	Mcam	84004	melanoma cell adhesion molecule	0.734307227	0.229016661	0.375856659
ENSMUSG00000027188	258.9872838	0.693108968	0.160041191	4.330816114	1.49E-05	0.000700442	Pamr1	210622	peptidase domain containing associated with muscle regeneration 1	-0.541454784	0.177835413	-0.033600475
ENSMUSG00000030144	53.29337263	1.276836993	0.295137899	4.32623868	1.52E-05	0.000711499	Clec4d	17474	C-type lectin domain family 4, member d	0.547430922	0.222707479	0.152142081
ENSMUSG00000052557	2166.014348	-0.546596804	0.126395939	-4.324480754	1.53E-05	0.000713391	Gan	209239	giant axonal neuropathy	-0.273244712	-0.359242752	-0.280448594
ENSMUSG00000075307	2306.489908	0.676829901	0.156514237	4.324398308	1.53E-05	0.000713391	Klhl41	228003	kelch-like 41	0.259232657	0.275011437	0.255016755
ENSMUSG00000061928	397.3527682	-0.848490231	0.196293981	-4.322548396	1.54E-05	0.000717472	Dsg1b	225256	desmoglein 1 beta	-0.159647341	-0.342527427	-0.39081516
ENSMUSG00000037572	27.51008138	-0.98235742	0.227368353	-4.320554762	1.56E-05	0.000720652	Wdhd1	218973	WD repeat and HMG-box DNA binding protein 1	0.15031372	-0.386834856	-0.31205916
ENSMUSG00000052180	49.14762239	1.016434147	0.235264282	4.320392956	1.56E-05	0.000720652	Serpinb6c	97848	serine (or cysteine) peptidase inhibitor, clade B, member 6c	0.552703536	0.071056627	0.102817623
ENSMUSG00000020330	123.3110748	-0.777379918	0.180176534	-4.314545868	1.60E-05	0.000738024	Hmmr	15366	hyaluronan mediated motility receptor (RHAMM)	-0.312892987	-0.500350329	-0.406440826
ENSMUSG00000046491	196.9371997	0.646249596	0.149907851	4.310978987	1.63E-05	0.000746063	C1qtnf2	69183	C1q and tumor necrosis factor related protein 2	-0.09730339	0.148481454	0.309507684
ENSMUSG00000043445	124.9651661	0.517889117	0.120465172	4.299077576	0.000017151	0.000779026	Pgp	67078	phosphoglycolate phosphatase	-0.232385104	0.509547567	0.013107661
ENSMUSG00000047330	64.79772816	0.588428638	0.136918289	4.297662811	1.73E-05	0.000781966	Kcne4	57814	potassium voltage-gated channel, Isk-related subfamily, gene 4	0.393236581	0.445837046	0.638910794
ENSMUSG00000022070	91.57843313	-0.595187472	0.138636037	-4.293165669	1.76E-05	0.000795902	Bora	77744	bora, aurora kinase A activator	-0.373217381	-0.437679175	-0.46151885
ENSMUSG00000024680	85.60731623	0.705084671	0.164269258	4.292249693	1.77E-05	0.000797118	Ms4a2	14126	membrane-spanning 4-domains, subfamily A, member 2	0.616047621	0.327541772	0.269703535
ENSMUSG00000021553	85.36586081	-0.738966521	0.172542819	-4.282800801	1.85E-05	0.000829591	Slc28a3	114304	solute carrier family 28 (sodium-coupled nucleoside transporter), member 3	0.137185621	-0.326414714	-0.17345731
ENSMUSG00000024660	267.0350793	-0.53896361	0.126024186	-4.276668052	1.90E-05	0.000848807	Incenp	16319	inner centromere protein	-0.306585595	-0.461001614	-0.354125291
ENSMUSG00000021559	913.4482375	-0.500579939	0.117085068	-4.275352518	1.91E-05	0.000851021	Dapk1	69635	death associated protein kinase 1	-0.509572001	-0.390084936	-0.155313837
ENSMUSG00000047749	122.7145777	-0.408460848	0.095562124	-4.274296477	1.92E-05	0.000851021	Zc3hav1l	209032	zinc finger CCCH-type, antiviral 1-like	-0.494940526	-0.552655614	-0.290813407
ENSMUSG00000004360	125.95929	0.752737383	0.176132959	4.27368839	1.92E-05	0.000851021	9330159F19Rik	212448	RIKEN cDNA 9330159F19 gene	0.127519051	0.269614934	0.384304489
ENSMUSG00000026418	129.8998862	1.385391453	0.324437202	4.270137477	1.95E-05	0.000862484	Tnni1	21952	troponin I, skeletal, slow 1	0.303151933	0.340585712	0.101274387
ENSMUSG00000067149	67.89676771	1.407470964	0.329702068	4.268917614	1.96E-05	0.000864216	Jchain	16069	immunoglobulin joining chain	-0.01106578	0.347784146	0.040666863
ENSMUSG00000024887	419.2633581	-0.477827114	0.112077676	-4.263356724	2.01E-05	0.00087572	Asah2	54447	N-acylsphingosine amidohydrolase 2	-0.077517113	-0.563566615	-0.292068219
ENSMUSG00000040204	223.7723153	-0.925899137	0.217332535	-4.260287747	2.04E-05	0.000883403	2810417H13Rik	68026	RIKEN cDNA 2810417H13 gene	-0.184212613	-0.480895766	-0.23228327
ENSMUSG00000051378	92.38448021	-0.798210044	0.187451037	-4.258232225	2.06E-05	0.000889346	Kif18b	70218	kinesin family member 18B	-0.394948196	-0.492494578	-0.325111336
ENSMUSG00000034161	75.11786043	0.575372663	0.135151582	4.257239567	2.07E-05	0.000891086	Scx	20289	scleraxis	0.014572968	0.439134545	0.219587632
ENSMUSG00000005583	1666.521305	0.591098723	0.138889832	4.255881917	2.08E-05	0.000894292	Mef2c	17260	myocyte enhancer factor 2C	0.387781302	0.44052238	0.253994794
ENSMUSG00000029516	92.52411894	-0.62994491	0.148279094	-4.24837306	2.15E-05	0.00092251	Cit	12704	citron	-0.194021562	-0.675614388	-0.259981489
ENSMUSG00000046337	30.42726589	0.864999878	0.203775377	4.244869477	2.19E-05	0.000932438	Fam178b	381337	family with sequence similarity 178, member B	0.355912147	0.3876045	0.528191657
ENSMUSG00000020774	121.9272698	0.567623636	0.133747334	4.243999646	2.20E-05	0.000933767	Aspa	11484	aspartoacylase	0.186785592	0.445153301	0.266564412
ENSMUSG00000020061	5456.095444	0.698835826	0.164965721	4.236248728	2.27E-05	0.000960497	Mybpc1	109272	myosin binding protein C, slow-type	0.288086875	0.384979884	0.243632426
ENSMUSG00000020185	43.7496419	-0.862977123	0.203718257	-4.236130496	2.27E-05	0.000960497	E2f7	52679	E2F transcription factor 7	-0.234014334	-0.566944829	-0.219718055
ENSMUSG00000021994	320.3465221	-0.677806021	0.160029769	-4.235499597	2.28E-05	0.000960497	Wnt5a	22418	wingless-type MMTV integration site family, member 5A	-0.617907063	-0.263919985	-0.376202709
ENSMUSG00000038776	1585.898226	0.493204398	0.116446097	4.235473845	2.28E-05	0.000960497	Ephx1	13849	epoxide hydrolase 1, microsomal	0.661578638	0.266936071	0.465645192
ENSMUSG00000046404	436.1292505	-0.548761	0.129623176	-4.233509909	2.30E-05	0.000962328	Yod1	226418	YOD1 OTU deubiquitinating enzyme 1 homologue (S. cerevisiae)	-0.376745125	-0.240162828	-0.434493435
ENSMUSG00000046523	171.1726186	-0.758034082	0.179061448	-4.233374025	2.30E-05	0.000962328	Kctd4	67516	potassium channel tetramerisation domain containing 4	-0.079293717	-0.181698546	-0.253191302
ENSMUSG00000095079	241.0801721	1.383743881	0.326904088	4.232874198	2.31E-05	0.000962328	NA	NA	NA	0.060703223	0.333620597	0.050298253
ENSMUSG00000029177	261.9616433	-0.644967742	0.152416853	-4.231603857	2.32E-05	0.00096546	Cenpa	12615	centromere protein A	-0.400591528	-0.488760883	-0.445786224
ENSMUSG00000017344	106.7465713	0.752476376	0.178353117	4.219025646	2.45E-05	0.001011741	Vtn	22370	vitronectin	0.138859112	0.248693913	0.432996885
ENSMUSG00000036777	352.5997904	-0.601491408	0.142570327	-4.218910199	2.45E-05	0.001011741	Anln	68743	anillin, actin binding protein	-0.346335862	-0.429210015	-0.465824952
ENSMUSG00000052374	3369.866702	0.87090517	0.206638424	4.214633244	2.50E-05	0.001026229	Actn2	11472	actinin alpha 2	0.274757195	0.376745147	0.273213805
ENSMUSG00000045312	380.6577424	0.476552429	0.11322986	4.208716914	2.57E-05	0.001050983	Lhfpl2	218454	lipoma HMGIC fusion partner-like 2	0.400800567	0.272167276	0.458520493
ENSMUSG00000000732	311.6732495	-0.550656895	0.13090134	-4.206655891	2.59E-05	0.001058114	Icosl	50723	icos ligand	-0.05182693	-0.550842503	-0.202177768
ENSMUSG00000039911	203.2030894	0.57642534	0.137219768	4.200745614	2.66E-05	0.001082285	Spsb1	74646	splA/ryanodine receptor domain and SOCS box containing 1	-0.121782888	0.423640164	0.350831008
ENSMUSG00000026107	612.929424	-0.439840239	0.104711807	-4.200483724	2.66E-05	0.001082285	Nabp1	109019	nucleic acid binding protein 1	-0.295407084	-0.468821539	-0.449187474
ENSMUSG00000025165	337.9550624	-0.584169663	0.139635554	-4.183530954	2.87E-05	0.001158143	Sectm1a	209588	secreted and transmembrane 1A	0.508618816	-0.32067327	0.062298963
ENSMUSG00000054034	84.01885606	0.936664569	0.223958952	4.182304656	2.89E-05	0.001161708	Tceal5	331532	transcription elongation factor A (SII)-like 5	0.336405023	0.289393653	0.28260386
ENSMUSG00000023000	62.44918659	0.808918639	0.193524041	4.179938747	2.92E-05	0.001171143	Dhh	13363	desert hedgehog	0.231734837	0.389320555	0.421796222
ENSMUSG00000059714	741.7512162	0.355599587	0.085168449	4.175250213	2.98E-05	0.001192766	Flot1	14251	flotillin 1	0.556745707	0.313987629	0.446463738
ENSMUSG00000015568	5008.914004	-0.461220606	0.110796374	-4.162777071	3.14E-05	0.001251183	Lpl	16956	lipoprotein lipase	-0.617419564	-0.249969483	-0.204432098
ENSMUSG00000025375	446.4573188	0.549534416	0.132123958	4.159233695	3.19E-05	0.001267842	Aatk	11302	apoptosis-associated tyrosine kinase	0.080673227	0.408510641	0.422111028
ENSMUSG00000059741	33.08681156	1.366311162	0.328602998	4.157938823	3.21E-05	0.001272137	Myl3	17897	myosin, light polypeptide 3	-0.105659843	0.129009229	-0.124598671
ENSMUSG00000024056	65.63441422	-0.695353582	0.167426863	-4.153178117	3.28E-05	0.001290586	Ndc80	67052	NDC80 kinetochore complex component	-0.111849195	-0.486101974	-0.365151661
ENSMUSG00000022351	1045.082263	-0.396264621	0.095414486	-4.153086565	3.28E-05	0.001290586	Sqle	20775	squalene epoxidase	-0.682777047	-0.351909472	-0.333361712
ENSMUSG00000010797	46.68864477	0.952133115	0.229667686	4.145699076	3.39E-05	0.001326895	Wnt2	22413	wingless-type MMTV integration site family, member 2	-0.491398315	0.212866209	0.026315673
ENSMUSG00000051747	177.4308524	0.769856473	0.185772898	4.144073116	3.41E-05	0.001333334	Ttn	22138	titin	0.371343184	0.460276951	0.18764746
ENSMUSG00000030283	65.53389665	-0.600218256	0.14510226	-4.136519011	3.53E-05	0.001373595	St8sia1	20449	ST8 alpha-N-acetyl-neuraminide alpha-2,8-sialyltransferase 1	-0.050258358	-0.226240743	-0.465439011
ENSMUSG00000032807	630.7567671	-0.532070546	0.128636965	-4.136218132	3.53E-05	0.001373595	Alox12b	11686	arachidonate 12-lipoxygenase, 12R type	-0.455776781	-0.427961026	-0.245197647
ENSMUSG00000044338	237.3534237	0.871993228	0.210888828	4.134847893	3.55E-05	0.001375647	Aplnr	23796	apelin receptor	0.02553213	0.009416678	0.157144784
ENSMUSG00000023092	11277.2751	0.713775969	0.172849425	4.12946684	3.64E-05	0.001401982	Fhl1	14199	four and a half LIM domains 1	0.033542481	0.317509808	0.120885726
ENSMUSG00000024784	50.29037523	0.869028861	0.210670229	4.125067243	3.71E-05	0.001425885	Gpha2	170458	glycoprotein hormone alpha 2	0.294702961	0.57165835	0.330056329
ENSMUSG00000002055	120.0415117	-0.771676895	0.187172636	-4.122808289	3.74E-05	0.00143362	Spag5	54141	sperm associated antigen 5	-0.373417378	-0.517647398	-0.338508586
ENSMUSG00000020926	157.2218242	0.642929998	0.155978329	4.121918755	3.76E-05	0.001434325	Adam11	11488	a disintegrin and metallopeptidase domain 11	0.531247267	0.345840957	0.407564027
ENSMUSG00000026580	140.1984157	0.786832362	0.190901098	4.121675411	3.76E-05	0.001434325	Selp	20344	selectin, platelet	0.720802702	-0.017783859	0.315029765
ENSMUSG00000031465	114.0746645	0.641361191	0.155667873	4.120061385	3.79E-05	0.001441242	Angpt2	11601	angiopoietin 2	0.714856355	0.241629034	0.438123529
ENSMUSG00000012017	443.5591883	0.675269823	0.164094798	4.115120223	3.87E-05	0.001459663	Scarf2	224024	scavenger receptor class F, member 2	0.090819086	0.392901959	0.319670212
ENSMUSG00000025190	1133.215783	0.507397077	0.123437825	4.110547766	3.95E-05	0.001482427	Got1	14718	glutamic-oxaloacetic transaminase 1, soluble	-0.136128047	0.260997735	0.134993765
ENSMUSG00000035455	75.27247594	-0.759061268	0.184727101	-4.109095327	3.97E-05	0.001488559	Fignl1	60530	fidgetin-like 1	-0.157754386	-0.459898747	-0.276567103
ENSMUSG00000028132	421.0445592	-0.555821483	0.135365711	-4.106072952	4.02E-05	0.001504909	Tmem56	99887	transmembrane protein 56	-0.616838668	-0.301571431	-0.462634369
ENSMUSG00000020717	1090.948596	0.564823655	0.137587514	4.105195599	4.04E-05	0.001507384	Pecam1	18613	platelet/endothelial cell adhesion molecule 1	0.618584621	0.113243375	0.413710453
ENSMUSG00000033826	31.73473653	-0.78020168	0.190160389	-4.102861203	4.08E-05	0.001512919	Dnah8	13417	dynein, axonemal, heavy chain 8	-0.311081109	-0.549570725	-0.28605303
ENSMUSG00000042359	79.25545873	-0.728519893	0.177688466	-4.09998414	4.13E-05	0.001528584	Osbpl6	99031	oxysterol binding protein-like 6	-0.437347357	-0.28546587	-0.289897276
ENSMUSG00000041482	72.01514886	0.644254607	0.157205669	4.098163953	4.16E-05	0.001537374	Piezo2	667742	piezo-type mechanosensitive ion channel component 2	0.450381938	0.429366247	0.408814799
ENSMUSG00000071005	53.43350431	-0.949657624	0.232047787	-4.092508868	4.27E-05	0.001569896	Ccl19	24047	chemokine (C-C motif) ligand 19	0.167165026	-0.457587298	-0.227136633
ENSMUSG00000074676	41.37435972	0.776909165	0.189867935	4.091839761	4.28E-05	0.001569896	Foxs1	14239	forkhead box S1	-0.150100616	0.175405741	0.277231225
ENSMUSG00000012443	238.9635814	-0.775584276	0.189741475	-4.087584303	4.36E-05	0.001592231	Kif11	16551	kinesin family member 11	-0.313380076	-0.475760693	-0.357562156
ENSMUSG00000026039	69.6424475	-0.747809696	0.183199992	-4.081930833	4.47E-05	0.001628045	Sgol2a	68549	shugoshin-like 2a (S. pombe)	-0.15367334	-0.335923061	-0.292383102
ENSMUSG00000029120	450.056811	-0.386240973	0.094855185	-4.071901517	4.66E-05	0.001689129	Ppp2r2c	269643	protein phosphatase 2, regulatory subunit B, gamma	-0.426516252	-0.385319245	-0.305871901
ENSMUSG00000041498	59.7024871	-0.841899812	0.206917056	-4.068779188	4.73E-05	0.001703679	Kif14	381293	kinesin family member 14	-0.334687328	-0.580204112	-0.333749086
ENSMUSG00000056174	322.1903942	0.644943293	0.158523138	4.068448936	4.73E-05	0.001703679	Col8a2	329941	collagen, type VIII, alpha 2	-0.302338014	0.219402233	0.087976265
ENSMUSG00000053007	40.06626639	-1.011330083	0.2488265	-4.064398624	4.82E-05	0.001729944	Creb5	231991	cAMP responsive element binding protein 5	-0.272959371	-0.205700473	-0.310050075
ENSMUSG00000033082	34.27316493	0.725227412	0.178606039	4.060486502	4.90E-05	0.001755554	Clec1a	243653	C-type lectin domain family 1, member a	0.449744209	0.321380817	0.514959302
ENSMUSG00000020649	290.2125962	-0.654505109	0.161233112	-4.059371547	4.92E-05	0.00176032	Rrm2	20135	ribonucleotide reductase M2	-0.050000756	-0.457678039	-0.201639541
ENSMUSG00000019848	169.2032012	0.570547452	0.140570632	4.05879553	4.93E-05	0.001761037	Popdc3	78977	popeye domain containing 3	0.098081927	0.40339078	0.177561667
ENSMUSG00000040046	30.19225734	0.950004516	0.234273844	4.055102788	5.01E-05	0.001780496	Tph1	21990	tryptophan hydroxylase 1	0.53776352	0.375713086	0.39327867
ENSMUSG00000037474	87.75763848	-0.797334728	0.19664021	-4.054789861	5.02E-05	0.001780496	Dtl	76843	denticleless E3 ubiquitin protein ligase	-0.097737203	-0.38476626	-0.307132721
ENSMUSG00000026442	104.2691801	0.644212757	0.159181587	4.047030622	5.19E-05	0.001836779	Nfasc	269116	neurofascin	0.554531085	0.265666922	0.468102169
ENSMUSG00000026879	28993.26995	-0.406324669	0.100414509	-4.046473683	5.20E-05	0.001837403	Gsn	227753	gelsolin	-0.701995108	-0.168748956	-0.231672134
ENSMUSG00000024653	45.56589958	0.770594568	0.190563233	4.043773598	5.26E-05	0.001854925	Scgb1a1	22287	secretoglobin, family 1A, member 1 (uteroglobin)	0.436168037	0.423651124	0.054585726
ENSMUSG00000035296	526.1471852	0.663373051	0.164083565	4.042897611	5.28E-05	0.001858094	Sgcg	24053	sarcoglycan, gamma (dystrophin-associated glycoprotein)	0.209361212	0.327097511	0.312216263
ENSMUSG00000046916	81.45966964	0.599062292	0.148801539	4.025914639	5.68E-05	0.001976218	Myct1	68632	myc target 1	-0.023468964	0.280413636	0.262468511
ENSMUSG00000041961	113.3585569	-0.699760444	0.174058571	-4.020258472	5.81E-05	0.002013351	Znrf3	407821	zinc and ring finger 3	-0.234628695	-0.341559247	-0.335568541
ENSMUSG00000061068	1524.094023	0.616470965	0.153494239	4.016248225	5.91E-05	0.002039759	Mcpt4	17227	mast cell protease 4	0.613866926	0.348672881	0.418637121
ENSMUSG00000046591	49.32967143	-0.838775983	0.209291917	-4.007684551	6.13E-05	0.002106753	Ticrr	77011	TOPBP1-interacting checkpoint and replication regulator	-0.214604385	-0.448407248	-0.304902866
ENSMUSG00000000317	75.45702488	0.658539133	0.164424403	4.005117981	6.20E-05	0.002121358	Bcl6b	12029	B cell CLL/lymphoma 6, member B	0.465421887	0.103184994	0.485997971
ENSMUSG00000020614	116.2591699	0.639205994	0.159668073	4.003342568	6.25E-05	0.00213314	Fam20a	208659	family with sequence similarity 20, member A	0.070087647	0.491403229	0.284234866
ENSMUSG00000029830	30.83453778	-0.767073031	0.191644057	-4.002592319	6.27E-05	0.002133453	Svopl	320590	SV2 related protein homolog (rat)-like	-0.411798514	-0.304263552	-0.384473038
ENSMUSG00000076609	111.0177246	1.319148952	0.329620564	4.002022617	6.28E-05	0.002133453	NA	NA	NA	0.048111121	0.337956264	0.05307627
ENSMUSG00000027861	330.8686849	0.853135573	0.213181815	4.001915332	6.28E-05	0.002133453	Casq2	12373	calsequestrin 2	0.557231418	0.339091706	0.280204625
ENSMUSG00000037736	814.8893995	0.416055597	0.103990492	4.000900365	6.31E-05	0.00213844	Limch1	77569	LIM and calponin homology domains 1	0.611999298	0.282544649	0.279640668
ENSMUSG00000017716	158.4741517	-0.67155401	0.167941069	-3.998747982	6.37E-05	0.002153771	Birc5	11799	baculoviral IAP repeat-containing 5	-0.261778046	-0.503108776	-0.255472995
ENSMUSG00000057137	566.5250898	0.388653293	0.097328488	3.993212084	6.52E-05	0.002191882	Tmem140	68487	transmembrane protein 140	0.493200749	0.377453183	0.464619863
ENSMUSG00000070547	193.0552039	0.549026362	0.13767264	3.987911931	6.67E-05	0.002237084	Mrgprb1	233231	MAS-related GPR, member B1	0.601069521	0.281652817	0.420903557
ENSMUSG00000030562	71.72676738	0.740861971	0.185820835	3.986969336	6.69E-05	0.00223746	Nox4	50490	NADPH oxidase 4	-0.427977558	0.144536186	-0.059072216
ENSMUSG00000032113	48.14033077	-0.673544974	0.168938566	-3.986922529	6.69E-05	0.00223746	Chek1	12649	checkpoint kinase 1	0.062453256	-0.501989094	-0.136652128
ENSMUSG00000062257	63.21002564	-0.748250548	0.187847216	-3.983293249	6.80E-05	0.002263516	Opcml	330908	opioid binding protein/cell adhesion molecule-like	-0.578847042	-0.184585069	-0.339382289
ENSMUSG00000049493	20.05296192	0.962251313	0.241705578	3.98108857	6.86E-05	0.00228024	Pls1	102502	plastin 1 (I-isoform)	0.197266189	0.372363253	0.197346368
ENSMUSG00000026196	52.36620865	-0.649318749	0.163129219	-3.980395131	6.88E-05	0.002282529	Bard1	12021	BRCA1 associated RING domain 1	-0.34235094	-0.538549808	-0.357337131
ENSMUSG00000000693	144.4530433	0.745872061	0.187574876	3.976396396	7.00E-05	0.002312391	Loxl3	16950	lysyl oxidase-like 3	0.145294374	0.178329346	0.333488814
ENSMUSG00000050587	28.07909405	0.666613539	0.167763602	3.973529013	7.08E-05	0.002331537	Lrrc4c	241568	leucine rich repeat containing 4C	0.473167071	0.332990954	0.375703615
ENSMUSG00000007783	220.8274679	0.390099869	0.098198094	3.972580879	7.11E-05	0.002336407	Cpt1c	78070	carnitine palmitoyltransferase 1c	0.660641502	0.084487785	0.348021236
ENSMUSG00000074480	82.63882488	-0.939051785	0.236454815	-3.971379423	7.15E-05	0.002343784	Mex3a	72640	mex3 RNA binding family member A	-0.553981058	-0.293399538	-0.283122881
ENSMUSG00000027331	135.2998786	-0.582967611	0.146855758	-3.969661238	7.20E-05	0.002347437	Knstrn	51944	kinetochore-localized astrin/SPAG5 binding	-0.367950546	-0.431929313	-0.401774251
ENSMUSG00000005355	953.2889849	-0.891561471	0.224944092	-3.963480279	7.39E-05	0.002404561	Casp14	12365	caspase 14	-0.143895262	-0.439686698	-0.146103109
ENSMUSG00000027469	226.2672122	-0.700000939	0.176682883	-3.961905802	7.44E-05	0.002409283	Tpx2	72119	TPX2, microtubule-associated	-0.306406008	-0.474341047	-0.32144066
ENSMUSG00000042045	452.6637187	0.913072632	0.230468054	3.961818632	7.44E-05	0.002409283	Sln	66402	sarcolipin	0.469313752	0.427820002	0.29424652
ENSMUSG00000001333	121.661991	0.700729907	0.177104949	3.956580053	7.60E-05	0.002447507	Sync	68828	syncoilin	0.299957226	0.339679095	0.411851742
ENSMUSG00000004791	35.3433489	0.908224892	0.229659685	3.954655315	7.66E-05	0.002458167	Pgf	18654	placental growth factor	0.559049483	0.212253329	0.468878509
ENSMUSG00000020374	24.66018389	0.858260166	0.217222705	3.951061038	7.78E-05	0.002481623	Rasgef1c	74563	RasGEF domain family, member 1C	0.482078938	0.499773188	0.393989342
ENSMUSG00000055541	128.3046602	0.770932891	0.195215334	3.94914106	7.84E-05	0.00249702	Lair1	52855	leukocyte-associated Ig-like receptor 1	0.680524506	-0.000272828	0.151428021
ENSMUSG00000045751	68.26595834	-0.553447737	0.140317919	-3.944241336	0.000080053	0.002534671	Mms22l	212377	MMS22-like, DNA repair protein	0.20982338	-0.40714113	-0.25358645
ENSMUSG00000001227	85.40229852	0.62669677	0.158983817	3.94189032	8.08E-05	0.002550511	Sema6b	20359	sema domain, transmembrane domain (TM), and cytoplasmic domain, (semaphorin) 6B	0.378788427	0.296221646	0.450416216
ENSMUSG00000024302	322.0633383	0.59569001	0.151131481	3.941534918	8.10E-05	0.002550511	Dtna	13527	dystrobrevin alpha	0.53626247	0.421132868	0.2850465
ENSMUSG00000046295	52.26991325	-0.72017725	0.182719373	-3.941438935	8.10E-05	0.002550511	Ankle1	234396	ankyrin repeat and LEM domain containing 1	-0.42911578	-0.549981605	-0.362334982
ENSMUSG00000060924	50.29596201	0.745295991	0.18938726	3.935301623	8.31E-05	0.002611837	Csmd1	94109	CUB and Sushi multiple domains 1	0.547153366	0.302354902	0.468395522
ENSMUSG00000041431	269.8954708	-0.752265667	0.191225214	-3.933925087	8.36E-05	0.002622098	Ccnb1	268697	cyclin B1	-0.384678034	-0.456048284	-0.417772696
ENSMUSG00000049134	3746.881551	0.673613159	0.171329053	3.931692539	8.43E-05	0.002637036	Nrap	18175	nebulin-related anchoring protein	0.062473206	0.348003618	0.197666035
ENSMUSG00000037995	879.6104881	-0.329009308	0.083698682	-3.930877987	8.46E-05	0.002641229	Igsf9	93842	immunoglobulin superfamily, member 9	-0.617194914	-0.480682904	-0.338855535
ENSMUSG00000027077	518.7739158	0.76872966	0.195628736	3.929533441	8.51E-05	0.002651271	Smtnl1	68678	smoothelin-like 1	-0.049899855	0.275833271	0.14275456
ENSMUSG00000027438	119.9001565	0.560939528	0.142932591	3.924504017	8.69E-05	0.002702422	Napb	17957	N-ethylmaleimide sensitive fusion protein attachment protein beta	0.455126894	0.41493785	0.235107675
ENSMUSG00000029283	102.2110745	-0.503899374	0.128423634	-3.923727739	8.72E-05	0.002706299	Cdc7	12545	cell division cycle 7 (S. cerevisiae)	-0.187782742	-0.420594387	-0.437346194
ENSMUSG00000098557	2409.177737	-0.371839904	0.094880537	-3.919032477	8.89E-05	0.00275463	Kctd12	239217	potassium channel tetramerisation domain containing 12	-0.18277476	-0.42397816	-0.243285513
ENSMUSG00000033715	132.5590656	-0.785460713	0.20048369	-3.917828495	8.94E-05	0.002763487	Akr1c14	105387	aldo-keto reductase family 1, member C14	-0.676885016	-0.271236941	-0.396851608
ENSMUSG00000024304	143.2654095	0.609256382	0.156009653	3.905247983	9.41E-05	0.002890671	Cdh2	12558	cadherin 2	0.632010641	0.187213009	0.507680415
ENSMUSG00000040855	127.051402	-0.576331062	0.147603515	-3.904589009	9.44E-05	0.002893437	Reps2	194590	RALBP1 associated Eps domain containing protein 2	0.064547358	-0.344835708	-0.096145131
ENSMUSG00000038457	49.72676147	0.721532319	0.18481965	3.903980564	9.46E-05	0.002893889	Tmem255b	272465	transmembrane protein 255B	0.012511025	0.150551496	0.294324081
ENSMUSG00000020911	39.33313933	0.712728345	0.182602995	3.90315802	9.49E-05	0.002893889	Krt19	16669	keratin 19	-0.03406661	0.422333178	0.349250046
ENSMUSG00000039704	77.98471994	-0.883362576	0.226327252	-3.903032304	9.50E-05	0.002893889	Lmbrd2	320506	LMBR1 domain containing 2	-0.00058083	-0.279406297	-0.14196409
ENSMUSG00000000093	67.93199951	0.644585485	0.165157735	3.902847693	9.51E-05	0.002893889	Tbx2	21385	T-box 2	0.415097019	0.311607459	0.436964501
ENSMUSG00000059412	32.6579924	-0.813745538	0.208544804	-3.902017809	9.54E-05	0.002895158	Fxyd2	11936	FXYD domain-containing ion transport regulator 2	-0.5743374	-0.186066157	-0.199995221
ENSMUSG00000034023	56.68078756	-0.629988258	0.161457039	-3.901894041	9.54E-05	0.002895158	Fancd2	211651	Fanconi anemia, complementation group D2	0.078525053	-0.334444456	-0.264300591
ENSMUSG00000035021	66.95559065	-0.564436186	0.144733438	-3.899832646	9.63E-05	0.002914823	Baz1a	217578	bromodomain adjacent to zinc finger domain 1A	-0.04889935	-0.170749815	-0.258061423
ENSMUSG00000031538	419.1789947	0.441470486	0.113237991	3.898607559	9.67E-05	0.002919417	Plat	18791	plasminogen activator, tissue	-0.407635764	0.24145813	0.05594994
ENSMUSG00000027869	213.2140454	-0.737393411	0.18930468	-3.895273014	9.81E-05	0.002948982	Hsd3b6	15497	hydroxy-delta-5-steroid dehydrogenase, 3 beta- and steroid delta-isomerase 6	-0.594957773	-0.373776192	-0.272090371
ENSMUSG00000061535	95.29499313	-0.555992415	0.142748633	-3.894905354	9.82E-05	0.002948982	C1qtnf7	109323	C1q and tumor necrosis factor related protein 7	-0.571858414	-0.135719335	-0.22595065
ENSMUSG00000029377	258.8033048	-0.72279461	0.185641535	-3.893496195	9.88E-05	0.002960616	Ereg	13874	epiregulin	-0.460721023	-0.211814741	-0.356661327
ENSMUSG00000028871	124.616254	-0.721084218	0.185230821	-3.892895443	9.91E-05	0.002960616	Rspo1	192199	R-spondin 1	-0.276420242	-0.293421854	-0.061575731
ENSMUSG00000026669	55.73760057	-0.859186296	0.220717568	-3.892695553	9.91E-05	0.002960616	Mcm10	70024	minichromosome maintenance 10 replication initiation factor	-0.100807889	-0.328434536	-0.334063463
ENSMUSG00000049641	73.46094721	0.952290205	0.244728834	3.891205578	9.97E-05	0.002963628	Vgll2	215031	vestigial like 2 homolog (Drosophila)	-0.040081106	0.484603744	0.040657856
ENSMUSG00000045761	94.15785475	0.605232773	0.155543465	3.891084559	9.98E-05	0.002963628	Fam179a	320159	family with sequence similarity 179, member A	0.309501008	-0.071137542	0.143777839
ENSMUSG00000075318	25.6056566	0.945124042	0.242906953	3.890889202	9.99E-05	0.002963628	Scn2a1	110876	sodium channel, voltage-gated, type II, alpha 1	0.300616058	0.20797669	0.074330817
ENSMUSG00000045679	565.1580497	0.249069741	0.064028069	3.890008606	1.00E-04	0.002963628	Pqlc3	217430	PQ loop repeat containing	0.783352056	0.064522945	0.258367363
ENSMUSG00000028776	315.932817	0.595337828	0.153061111	3.889543358	1.00E-04	0.002963628	Tinagl1	94242	tubulointerstitial nephritis antigen-like 1	0.332980201	0.220515308	0.458270029
ENSMUSG00000032028	22.19253145	0.714651327	0.183983092	3.884331549	1.03E-04	0.003012551	Nxpe2	78252	neurexophilin and PC-esterase domain family, member 2	0.430554567	0.127288206	0.354076043
ENSMUSG00000054435	150.256201	0.64151233	0.165362951	3.879419938	0.000104706	0.003058504	Gimap4	107526	GTPase, IMAP family member 4	0.624125665	-0.145235946	0.080315734
ENSMUSG00000033792	96.39971879	-0.861422587	0.222164937	-3.877401177	1.06E-04	0.003068488	Atp7a	11977	ATPase, Cu++ transporting, alpha polypeptide	0.187223723	-0.141098553	-0.083012287
ENSMUSG00000023886	1518.24662	0.402170732	0.103763175	3.875852206	0.000106252	0.003082912	Smoc2	64074	SPARC related modular calcium binding 2	-0.442969491	0.212880824	0.018439555
ENSMUSG00000048764	287.2318424	-0.618370283	0.159562584	-3.87540906	1.06E-04	0.003083372	Tmprss11f	243083	transmembrane protease, serine 11f	-0.1364648	-0.26205551	-0.413984712
ENSMUSG00000026980	30.45246215	-0.770579184	0.198875387	-3.874683509	1.07E-04	0.003087419	Ly75	17076	lymphocyte antigen 75	0.405679658	-0.10576546	-0.041577287
ENSMUSG00000038305	125.2269475	0.559237495	0.144561792	3.868501404	1.10E-04	0.003161471	Spats2l	67198	spermatogenesis associated, serine-rich 2-like	0.576951847	0.191279441	0.386311931
ENSMUSG00000003849	227.5830923	0.360280105	0.09324001	3.864007578	1.12E-04	0.003214886	Nqo1	18104	NAD(P)H dehydrogenase, quinone 1	0.586000686	0.426653596	0.29070858
ENSMUSG00000034906	136.3975707	-0.620368757	0.160647312	-3.86168152	0.000112609	0.003240272	Ncaph	215387	non-SMC condensin I complex, subunit H	-0.090006577	-0.465430113	-0.335924463
ENSMUSG00000022797	687.0404916	-0.498335627	0.129263172	-3.855201901	1.16E-04	0.003310839	Tfrc	22042	transferrin receptor	-0.405793129	-0.289349069	-0.505924361
ENSMUSG00000041120	1688.898628	0.571364603	0.148256476	3.853893046	1.16E-04	0.003323114	Nbl1	17965	neuroblastoma, suppression of tumorigenicity 1	-0.351215909	0.32334101	0.173095271
ENSMUSG00000021572	35.5559553	-0.641159425	0.166406329	-3.852974998	1.17E-04	0.003330117	Cep72	74470	centrosomal protein 72	-0.083086022	-0.221537965	-0.363783516
ENSMUSG00000027306	186.2428913	-0.650455531	0.169400315	-3.839753966	1.23E-04	0.003497396	Nusap1	108907	nucleolar and spindle associated protein 1	-0.30107464	-0.480093555	-0.348884471
ENSMUSG00000028312	221.5372027	-0.658991104	0.171705036	-3.8379253	1.24E-04	0.00351778	Smc2	14211	structural maintenance of chromosomes 2	-0.045968145	-0.424673528	-0.360285676
ENSMUSG00000056515	740.8000097	0.425430777	0.110950891	3.834406139	1.26E-04	0.003551116	Rab31	106572	RAB31, member RAS oncogene family	0.537250867	0.145730825	0.156562376
ENSMUSG00000031494	459.7842353	-0.622737558	0.16256378	-3.83072759	1.28E-04	0.003592948	Cd209a	170786	CD209a antigen	-0.393579455	-0.398918213	-0.258744467
ENSMUSG00000091938	214.3704011	-0.661953544	0.172854435	-3.829543302	1.28E-04	0.003598617	NA	NA	NA	-0.101004411	-0.41686928	0.052892609
ENSMUSG00000025001	131.3851302	-0.686347207	0.179470693	-3.824285705	1.31E-04	0.003658544	Hells	15201	helicase, lymphoid specific	-0.017843787	-0.38241258	-0.286878439
ENSMUSG00000055612	320.3861692	-0.387475945	0.101333496	-3.823769629	1.31E-04	0.003660329	Cdca7	66953	cell division cycle associated 7	-0.472343598	-0.466917143	-0.363944862
ENSMUSG00000041625	64.13377161	0.532966433	0.139420813	3.822717859	1.32E-04	0.003670092	Ggact	223267	gamma-glutamylamine cyclotransferase	0.280629816	0.485986603	0.29871019
ENSMUSG00000020553	252.4399467	-0.625566354	0.163841277	-3.81812425	1.34E-04	0.003733108	Pctp	18559	phosphatidylcholine transfer protein	-0.004283264	-0.300806666	0.009133147
ENSMUSG00000030621	139.3503024	0.548422389	0.143717764	3.815968002	1.36E-04	0.003753851	Me3	109264	malic enzyme 3, NADP(+)-dependent, mitochondrial	0.382415286	0.311360629	0.370887297
ENSMUSG00000000223	312.3335726	0.500694417	0.131269723	3.814241451	1.37E-04	0.00377417	Drp2	13497	dystrophin related protein 2	0.399167956	0.510963661	0.51962706
ENSMUSG00000026984	46.73755717	-1.081797596	0.28365221	-3.813816918	1.37E-04	0.003774652	Il1f6	54448	interleukin 1 family, member 6	-0.175028852	-0.430753712	-0.217752584
ENSMUSG00000046080	33.0420915	-0.79755286	0.209250602	-3.811472232	1.38E-04	0.003800466	Clec9a	232414	C-type lectin domain family 9, member a	-0.090995382	-0.469320559	-0.261117042
ENSMUSG00000026784	96.60085761	-0.572779449	0.150293288	-3.811078039	1.38E-04	0.003800466	Pdss1	56075	prenyl (solanesyl) diphosphate synthase, subunit 1	-0.396566754	-0.362145723	-0.306004952
ENSMUSG00000039748	37.2461294	-0.920005492	0.241484486	-3.809791298	1.39E-04	0.0038124	Exo1	26909	exonuclease 1	-0.224769571	-0.337253476	-0.218424818
ENSMUSG00000048078	657.1487925	-0.475654461	0.12495146	-3.80671393	1.41E-04	0.003847973	Tenm4	23966	teneurin transmembrane protein 4	-0.678717202	-0.304637853	-0.280549995
ENSMUSG00000033952	134.7302366	-0.665444981	0.175129193	-3.799737609	0.000144849	0.003927002	Aspm	12316	asp (abnormal spindle)-like, microcephaly associated (Drosophila)	-0.411569262	-0.465916426	-0.448396528
ENSMUSG00000035840	137.2355369	-0.501315483	0.131990755	-3.798110586	1.46E-04	0.003946697	Lysmd3	80289	LysM, putative peptidoglycan-binding, domain containing 3	0.223653012	-0.140730148	-0.081734571
ENSMUSG00000056880	61.80760858	-0.980596177	0.258306828	-3.796245671	1.47E-04	0.003967712	Gadl1	73748	glutamate decarboxylase-like 1	0.348157072	-0.275730308	-0.046396596
ENSMUSG00000025129	305.2345751	0.639831456	0.168553189	3.796021075	1.47E-04	0.003967712	Ppp1r27	68701	protein phosphatase 1, regulatory subunit 27	-0.264665738	0.198820527	-0.00012911
ENSMUSG00000087364	24.02012141	-0.818897284	0.215751205	-3.795562972	1.47E-04	0.003968874	NA	NA	NA	-0.353641042	-0.508847864	-0.197671808
ENSMUSG00000039070	898.7834835	-0.520217351	0.137114735	-3.794029502	1.48E-04	0.003973214	Cpa4	71791	carboxypeptidase A4	-0.224881689	-0.352283023	-0.329628242
ENSMUSG00000022987	95.33925964	0.589153397	0.155286747	3.79397089	1.48E-04	0.003973214	Zfp641	239652	zinc finger protein 641	0.199994261	0.321893942	0.223678773
ENSMUSG00000041991	2244.522416	-0.7638513	0.201395698	-3.792788557	1.49E-04	0.003977518	Hrnr	68723	hornerin	-0.054231484	-0.418782811	-0.149437433
ENSMUSG00000023015	313.5071224	-0.562237771	0.148241235	-3.792721839	1.49E-04	0.003977518	Racgap1	26934	Rac GTPase-activating protein 1	-0.371031484	-0.522884824	-0.27506667
ENSMUSG00000001946	362.7807604	0.603907806	0.159350908	3.789798341	1.51E-04	0.004018439	Esam	69524	endothelial cell-specific adhesion molecule	0.388614711	0.129927605	0.460142488
ENSMUSG00000030785	1461.296532	0.557312695	0.147127541	3.787956307	1.52E-04	0.004038499	Cox6a2	12862	cytochrome c oxidase subunit VIa polypeptide 2	-0.112374342	0.401609299	0.167107789
ENSMUSG00000046006	42.18410192	-0.769881487	0.203539037	-3.782475835	1.55E-04	0.004100756	Gapt	238875	Grb2-binding adaptor, transmembrane	0.260835316	-0.498663147	-0.130170613
ENSMUSG00000018845	731.2058076	0.586003718	0.155032948	3.779865669	1.57E-04	0.004125417	Unc45b	217012	unc-45 myosin chaperone B	0.085971628	0.36138325	0.258477196
ENSMUSG00000035365	35.36840264	-0.725140713	0.191854777	-3.779633343	1.57E-04	0.004125417	Parpbp	75317	PARP1 binding protein	-0.199086184	-0.391233907	-0.372115642
ENSMUSG00000002297	124.6923247	-0.58232965	0.154077446	-3.779460685	1.57E-04	0.004125417	Dbf4	27214	DBF4 zinc finger	-0.179909061	-0.291703478	-0.270860612
ENSMUSG00000005233	77.46068691	-0.726448635	0.192605167	-3.771698578	0.00016214	0.004230514	Spc25	66442	SPC25, NDC80 kinetochore complex component, homolog (S. cerevisiae)	-0.135925158	-0.417405539	-0.186234442
ENSMUSG00000031871	625.7817726	0.600081846	0.159325125	3.766398102	0.00016562	0.004310724	Cdh5	12562	cadherin 5	0.326273742	0.108180247	0.396357773
ENSMUSG00000056328	24523.07625	0.864261223	0.229581007	3.764515336	0.000166872	0.004334436	Myh1	17879	myosin, heavy polypeptide 1, skeletal muscle, adult	0.220651783	0.176101824	0.156020367
ENSMUSG00000024210	173.1178333	0.691277982	0.183926524	3.758446402	0.000170972	0.004421057	Ip6k3	271424	inositol hexaphosphate kinase 3	0.474613947	0.244115819	0.317771405
ENSMUSG00000064247	250.0959658	-0.485117129	0.129115747	-3.757226687	0.000171807	0.004424966	Plcxd1	403178	phosphatidylinositol-specific phospholipase C, X domain containing 1	-0.065745064	-0.253440365	-0.14625304
ENSMUSG00000028873	167.8741207	-0.587263689	0.156303353	-3.757204683	0.000171822	0.004424966	Cdca8	52276	cell division cycle associated 8	-0.468385671	-0.474318427	-0.312056213
ENSMUSG00000013846	757.7979212	-0.546950197	0.145577425	-3.757108611	0.000171888	0.004424966	St3gal1	20442	ST3 beta-galactoside alpha-2,3-sialyltransferase 1	-0.475818293	-0.486245743	-0.178820018
ENSMUSG00000045930	117.5416116	0.4763894	0.12715498	3.746525694	0.000179301	0.004581805	Clec14a	66864	C-type lectin domain family 14, member a	0.649746151	0.200504275	0.324717897
ENSMUSG00000007080	115.8337751	-0.581786067	0.155693346	-3.7367433	0.000186419	0.004701391	Pole	18973	polymerase (DNA directed), epsilon	-0.136723772	-0.413918811	-0.189327424
ENSMUSG00000036875	148.6112962	-0.545751499	0.146146678	-3.734272359	0.000188259	0.004740148	Dna2	327762	DNA replication helicase/nuclease 2	0.455155007	-0.286881292	-0.093907225
ENSMUSG00000004891	514.5379178	0.68009092	0.182140732	3.733876069	0.000188555	0.004740148	Nes	18008	nestin	0.572694951	0.280830687	0.323946769
ENSMUSG00000030510	516.579815	-0.502447616	0.134983044	-3.722301719	0.000197415	0.004921475	Cers3	545975	ceramide synthase 3	-0.185871744	-0.206192208	-0.468681493
ENSMUSG00000017499	56.47288481	-0.677807669	0.182271495	-3.718670699	0.000200274	0.004978443	Cdc6	23834	cell division cycle 6	-0.16245075	-0.461759205	-0.146463577
ENSMUSG00000079450	30.19061335	0.58274201	0.156762041	3.717366834	0.00020131	0.004997039	Cldn34c1	73061	claudin 34C1	0.27792341	0.372229402	0.314084666
ENSMUSG00000026779	54.8775809	-0.724633576	0.195237903	-3.711541492	0.000206001	0.005084772	Mastl	67121	microtubule associated serine/threonine kinase-like	-0.140546551	-0.394059762	-0.469869463
ENSMUSG00000048922	70.3123954	-0.681226087	0.183543587	-3.711522134	0.000206017	0.005084772	Cdca2	108912	cell division cycle associated 2	-0.305673182	-0.524502756	-0.335729525
ENSMUSG00000024989	81.13113024	-0.653295944	0.176311241	-3.705356176	0.000211094	0.005187946	Cep55	74107	centrosomal protein 55	-0.322863277	-0.507366696	-0.377831127
ENSMUSG00000044309	57.93977435	-0.767747352	0.207607743	-3.698067042	0.000217248	0.005301634	Apol7c	108956	apolipoprotein L 7c	0.006460068	-0.025596822	-0.182871081
ENSMUSG00000022883	424.6849263	-0.553285256	0.149732031	-3.695169654	0.00021974	0.005354928	Robo1	19876	roundabout guidance receptor 1	-0.376997869	-0.290131416	-0.232212597
ENSMUSG00000048118	136.4708974	-0.617866843	0.167266905	-3.693897732	0.000220843	0.005371884	Arid4a	238247	AT rich interactive domain 4A (RBP1-like)	0.274917637	-0.21329782	-0.126703031
ENSMUSG00000041220	6322.057903	-0.570191133	0.154370499	-3.693653488	0.000221055	0.005371884	Elovl6	170439	ELOVL family member 6, elongation of long chain fatty acids (yeast)	-0.62301171	-0.31531246	-0.241853291
ENSMUSG00000021280	30.59546525	0.681850682	0.184648649	3.6926925	0.000221892	0.005384689	Exoc3l4	74190	exocyst complex component 3-like 4	0.305178797	0.203003504	0.145848613
ENSMUSG00000030528	61.4756431	-0.590772635	0.160004297	-3.692229816	0.000222296	0.005386963	Blm	12144	Bloom syndrome, RecQ helicase-like	-0.070371599	-0.416772849	-0.405065295
ENSMUSG00000032358	210.2189092	-0.843470438	0.228683863	-3.68836885	0.000225696	0.005456638	Fam83b	208994	family with sequence similarity 83, member B	0.011827064	-0.065240218	-0.215096671
ENSMUSG00000022901	178.0577405	-0.45578483	0.123577488	-3.688251283	0.000225801	0.005456638	Cd86	12524	CD86 antigen	0.544453681	-0.232236041	-0.010835001
ENSMUSG00000059213	20.10288905	0.931562966	0.252639192	3.687325623	0.000226623	0.005461307	Ddn	13199	dendrin	0.109680767	0.31900124	0.492851313
ENSMUSG00000004709	93.91810825	-0.500108548	0.135836262	-3.681701351	0.000231683	0.00556062	Cd244	18106	CD244 natural killer cell receptor 2B4	0.336233056	-0.334928139	0.040830043
ENSMUSG00000048450	53.34379972	-0.99378294	0.270004204	-3.680620255	0.000232667	0.00556062	Msx1	17701	msh homeobox 1	-0.585849159	-0.215535866	-0.281941044
ENSMUSG00000026827	392.9769933	-0.393168295	0.106911222	-3.67752129	0.000235511	0.00560543	Gpd2	14571	glycerol phosphate dehydrogenase 2, mitochondrial	-0.492327324	-0.302658254	-0.368262425
ENSMUSG00000047884	213.6636035	-0.71667526	0.194923555	-3.676699099	0.000236272	0.005615817	Klk9	101533	kallikrein related-peptidase 9	0.018507879	-0.299983055	-0.159075833
ENSMUSG00000066607	89.55464493	0.514563906	0.139980346	3.675972527	0.000236945	0.005617138	6030419C18Rik	319477	RIKEN cDNA 6030419C18 gene	-0.411654808	0.350017964	0.039991111
ENSMUSG00000014547	66.97512953	-0.897719546	0.24433362	-3.674154817	0.000238638	0.005633481	Wdfy2	268752	WD repeat and FYVE domain containing 2	0.192670348	-0.205010827	0.001911296
ENSMUSG00000035199	1354.994092	0.39917009	0.108720514	3.671525056	0.000241107	0.00567633	Arl6ip5	65106	ADP-ribosylation factor-like 6 interacting protein 5	0.596404277	0.236450972	0.461773463
ENSMUSG00000054459	110.3164662	0.49294598	0.134282933	3.67095036	0.00024165	0.005681401	Vsnl1	26950	visinin-like 1	0.443627814	0.000395228	0.222431356
ENSMUSG00000032125	181.3247305	0.617377544	0.168378224	3.666611558	0.000245786	0.005770809	Robo4	74144	roundabout guidance receptor 4	0.252905059	0.220818727	0.462726325
ENSMUSG00000022021	68.57353503	-0.70683224	0.192960757	-3.663088043	0.000249193	0.00582715	Diaph3	56419	diaphanous related formin 3	-0.23764136	-0.396208154	-0.379200174
ENSMUSG00000040483	263.4595319	0.450476788	0.123032371	3.661449292	0.000250793	0.005856663	Xaf1	327959	XIAP associated factor 1	0.742809011	-0.010043533	0.279959455
ENSMUSG00000033486	24.70723093	0.626972158	0.171281855	3.660470396	0.000251753	0.005863302	Catsper2	212670	cation channel, sperm associated 2	0.152015919	0.346802496	0.205225351
ENSMUSG00000041920	341.7325317	-0.535646808	0.14635422	-3.65993415	0.00025228	0.00586771	Slc16a6	104681	solute carrier family 16 (monocarboxylic acid transporters), member 6	-0.30610599	-0.478232048	-0.377628348
ENSMUSG00000096916	45.38214556	-0.577212281	0.157816839	-3.657482219	0.000254705	0.005900381	Zfp850	100043772	zinc finger protein 850	-0.14280371	-0.145865897	-0.276011066
ENSMUSG00000030854	24.85155331	-0.64622065	0.176720042	-3.656747952	0.000255435	0.005905846	Ptpn5	19259	protein tyrosine phosphatase, non-receptor type 5	-0.093118071	-0.452807266	-0.377717422
ENSMUSG00000020892	693.5253983	-0.460731546	0.126009953	-3.656310757	0.000255871	0.005905846	Aloxe3	23801	arachidonate lipoxygenase 3	-0.331157642	-0.427238674	-0.254693541
ENSMUSG00000093930	2900.34439	-0.283062359	0.077487099	-3.653025656	0.000259168	0.005969452	Hmgcs1	208715	3-hydroxy-3-methylglutaryl-Coenzyme A synthase 1	-0.665131347	-0.376786848	-0.265688303
ENSMUSG00000014243	73.00837929	0.521536774	0.142777666	3.652789617	0.000259407	0.005969452	Zswim7	69747	zinc finger SWIM-type containing 7	0.174986229	0.251654264	0.192109128
ENSMUSG00000047867	193.636913	0.45441617	0.124487671	3.650290566	0.000261944	0.005992895	Gimap6	231931	GTPase, IMAP family member 6	0.604453067	0.068131635	0.191981644
ENSMUSG00000026600	1803.428796	-0.397863356	0.109311512	-3.639720558	0.000272934	0.006163855	Soat1	20652	sterol O-acyltransferase 1	-0.606665026	-0.310562778	-0.271917771
ENSMUSG00000008136	113.2236556	0.744580499	0.204584002	3.63948546	0.000273183	0.006163855	Fhl2	14200	four and a half LIM domains 2	-0.178074653	0.269494342	-0.048350876
ENSMUSG00000032218	163.413665	-0.661768535	0.18201624	-3.635766424	0.000277155	0.006245355	Ccnb2	12442	cyclin B2	-0.294991392	-0.418643386	-0.313792849
ENSMUSG00000049422	650.8245047	0.562433241	0.154762897	3.634160728	0.000278887	0.006273793	Chchd10	103172	coiled-coil-helix-coiled-coil-helix domain containing 10	-0.120245641	0.30702562	0.178316671
ENSMUSG00000024770	138.2670016	-0.609078222	0.167749275	-3.630884384	0.000282452	0.006331808	Lipn	70166	lipase, family member N	-0.069998321	-0.375127968	-0.235260536
ENSMUSG00000009471	79.15150509	0.83744486	0.231217465	3.621892756	0.000292455	0.006505632	Myod1	17927	myogenic differentiation 1	0.205823178	0.385507353	0.349701742
ENSMUSG00000047793	943.4836669	-0.514126625	0.142028895	-3.619873456	0.000294747	0.006548217	Sned1	208777	sushi, nidogen and EGF-like domains 1	-0.296424962	-0.503549723	-0.091233736
ENSMUSG00000078673	826.3506813	0.957398494	0.264632206	3.617845727	0.000297065	0.006582862	Mup19	100189605	major urinary protein 19	0.486727049	-0.059889645	0.162177554
ENSMUSG00000056185	69.82957326	0.508020453	0.140501064	3.615776546	0.000299449	0.006618768	Snx32	225861	sorting nexin 32	0.407205505	0.197735722	0.361858945
ENSMUSG00000055228	39.73094788	-0.531848543	0.147115842	-3.6151684	0.000300152	0.006625884	Zfp935	71508	zinc finger protein 935	0.344831191	-0.465171147	-0.250959918
ENSMUSG00000004655	2284.243452	0.575792801	0.159340835	3.613592211	0.000301984	0.006657843	Aqp1	11826	aquaporin 1	0.232182597	0.193733413	0.448435711
ENSMUSG00000068245	294.3501997	0.530938303	0.14700452	3.611714129	0.00030418	0.006697745	Phf11d	219132	PHD finger protein 11D	0.71524504	-0.030641427	0.211422317
ENSMUSG00000028634	214.4203822	-0.445701652	0.123538079	-3.607807856	0.000308795	0.006782155	Hivep3	16656	human immunodeficiency virus type I enhancer binding protein 3	-0.360312551	-0.286025575	-0.248884162
ENSMUSG00000040084	215.4876144	-0.601418942	0.166753988	-3.606624036	0.000310207	0.006800674	Bub1b	12236	BUB1B, mitotic checkpoint serine/threonine kinase	-0.318719753	-0.514089774	-0.304966999
ENSMUSG00000042817	109.2869021	-0.707425915	0.196290565	-3.603973091	0.00031339	0.006839776	Flt3	14255	FMS-like tyrosine kinase 3	-0.067949718	-0.467844642	-0.232300063
ENSMUSG00000006782	567.8140208	0.459394123	0.127539418	3.601977587	0.000315806	0.006866595	Cnp	12799	2',3'-cyclic nucleotide 3' phosphodiesterase	0.585294201	0.173472352	0.475616162
ENSMUSG00000043531	31.23484291	0.696816667	0.193582322	3.599588339	0.000318721	0.006921319	Sorcs1	58178	sortilin-related VPS10 domain containing receptor 1	0.606019397	0.340436794	0.383522849
ENSMUSG00000095105	240.4862156	-0.344714525	0.095774384	-3.599235108	0.000319155	0.006922063	Edaradd	171211	EDAR (ectodysplasin-A receptor)-associated death domain	-0.481734405	-0.460453007	-0.32538661
ENSMUSG00000020598	124.0743114	-0.513479535	0.142792989	-3.595971614	0.000323183	0.006981349	Nrcam	319504	neuronal cell adhesion molecule	-0.022292662	-0.373342377	0.048871379
ENSMUSG00000026208	11173.57661	0.568502211	0.158134855	3.595046847	0.000324333	0.006981349	Des	13346	desmin	0.605507931	0.192666096	0.34149966
ENSMUSG00000029095	263.7153326	0.513579111	0.142882074	3.594426494	0.000325107	0.006981349	Ablim2	231148	actin-binding LIM protein 2	0.361735484	0.32070375	0.285602465
ENSMUSG00000028717	69.7593993	0.504793127	0.140573782	3.590947885	0.000329478	0.006993527	Tal1	21349	T cell acute lymphocytic leukemia 1	0.506807522	0.26155035	0.415589825
ENSMUSG00000023940	63.47170878	-0.664741939	0.185125265	-3.590768324	0.000329705	0.006993527	Sgol1	72415	shugoshin-like 1 (S. pombe)	-0.322259008	-0.421140508	-0.425887241
ENSMUSG00000029664	32.02017325	0.81195776	0.226187047	3.589762424	0.00033098	0.007011996	Tfpi2	21789	tissue factor pathway inhibitor 2	0.470606454	0.196757884	0.366608423
ENSMUSG00000001123	1002.516229	0.315706365	0.087964039	3.589038996	0.000331899	0.007022906	Lgals9	16859	lectin, galactose binding, soluble 9	0.73512854	0.044864621	0.263831428
ENSMUSG00000063821	34.91636706	0.884843013	0.246714772	3.586501962	0.000335144	0.007070858	Dupd1	435391	dual specificity phosphatase and pro isomerase domain containing 1	-0.238284855	0.185776677	-0.077415674
ENSMUSG00000027977	41.74770136	0.557490806	0.155648739	3.581723877	0.000341335	0.007184859	Ndst3	83398	N-deacetylase/N-sulfotransferase (heparan glucosaminyl) 3	0.608732624	0.327973568	0.378520965
ENSMUSG00000022579	92.19867119	0.578914082	0.16163999	3.581502828	0.000341623	0.007184859	Gpihbp1	68453	GPI-anchored HDL-binding protein 1	-0.323311633	0.188408575	0.192965739
ENSMUSG00000049848	406.5314629	-0.415650446	0.116351136	-3.572379781	0.000353752	0.007402778	Ceacam19	319930	carcinoembryonic antigen-related cell adhesion molecule 19	-0.312921234	-0.457881666	-0.390564528
ENSMUSG00000017550	91.92786913	-0.529384065	0.148199312	-3.572108777	0.000354118	0.007402778	Atad5	237877	ATPase family, AAA domain containing 5	0.288308537	-0.300085162	-0.173514755
ENSMUSG00000024381	1669.219886	0.496520596	0.139039147	3.571084877	0.000355506	0.007422838	Bin1	30948	bridging integrator 1	0.416516306	0.304220713	0.318365757
ENSMUSG00000067219	222.7236883	-0.565882033	0.158605067	-3.567868562	0.000359897	0.007487496	Nipal1	70701	NIPA-like domain containing 1	-0.090224282	-0.083793236	-0.366280965
ENSMUSG00000042225	416.4926913	-0.557979511	0.156410898	-3.567395363	0.000360547	0.007492043	Ammecr1	56068	Alport syndrome, mental retardation, midface hypoplasia and elliptocytosis chromosomal region gene 1	-0.050015577	-0.359619622	-0.354153804
ENSMUSG00000079484	158.0728892	0.454029308	0.127294126	3.566773441	0.000361404	0.007500856	Phyhd1	227696	phytanoyl-CoA dioxygenase domain containing 1	0.418154825	0.456760073	0.427561243
ENSMUSG00000049115	107.3637119	-0.630477217	0.17713137	-3.5593764	0.000371736	0.007696896	Agtr1a	11607	angiotensin II receptor, type 1a	-0.36905442	-0.34584632	-0.165208428
ENSMUSG00000091575	74.71355348	-0.639548064	0.179733493	-3.558313221	0.000373244	0.007709712	2010016I18Rik	69206	RIKEN cDNA 2010016I18 gene	-0.27100834	-0.507501036	-0.266325103
ENSMUSG00000007877	3994.819433	0.637606451	0.179407086	3.553964699	0.00037947	0.007801169	Tcap	21393	titin-cap	0.29859937	0.460656597	0.234575828
ENSMUSG00000024600	166.2000733	-0.677000166	0.190570228	-3.552497014	0.000381593	0.007817032	Slc27a6	225579	solute carrier family 27 (fatty acid transporter), member 6	-0.428681092	-0.346457489	-0.219836105
ENSMUSG00000037466	50.20354724	-0.594432877	0.16750862	-3.548670373	0.000387181	0.007903512	4930427A07Rik	104732	RIKEN cDNA 4930427A07 gene	-0.272186569	-0.41631748	-0.397143548
ENSMUSG00000043924	65.00826966	0.697762287	0.196776468	3.545964082	0.00039118	0.007975741	Ncmap	230822	noncompact myelin associated protein	0.351017206	0.424208781	0.550378803
ENSMUSG00000002083	132.2473764	0.433600031	0.122307828	3.545153548	0.000392384	0.00798155	Bbc3	170770	BCL2 binding component 3	0.60177212	0.237583377	0.456770168
ENSMUSG00000020826	22.36005907	0.751193966	0.212144411	3.540955723	0.000398681	0.00806236	Nos2	18126	nitric oxide synthase 2, inducible	-0.14458573	0.007674281	0.210536176
ENSMUSG00000041731	233.3070043	0.526991344	0.14889557	3.53933528	0.000401136	0.008102574	Pgm5	226041	phosphoglucomutase 5	0.428299136	0.298335455	0.430629367
ENSMUSG00000034570	27.1817998	-0.769423954	0.2177911	-3.532853053	0.000411101	0.008265367	Inpp5j	170835	inositol polyphosphate 5-phosphatase J	-0.220899348	-0.550249699	-0.159686263
ENSMUSG00000026778	365.609384	0.359785279	0.101865329	3.531969919	0.000412476	0.008279904	Prkcq	18761	protein kinase C, theta	0.455804493	0.330667557	0.18900215
ENSMUSG00000037544	105.2504909	-0.590126904	0.167124516	-3.53106127	0.000413896	0.008292733	Dlgap5	218977	discs, large (Drosophila) homolog-associated protein 5	-0.208845376	-0.542746326	-0.357436262
ENSMUSG00000020216	650.4517913	0.603912096	0.171103609	3.529511163	0.000416328	0.008322246	Jsrp1	71912	junctional sarcoplasmic reticulum protein 1	0.038931123	0.377731216	0.174045346
ENSMUSG00000040009	25.11073504	0.778780641	0.22070774	3.528560626	0.000417826	0.008342581	Gnaz	14687	guanine nucleotide binding protein, alpha z subunit	0.030799702	0.452214056	0.367388243
ENSMUSG00000025105	290.8923275	-0.679789163	0.192755912	-3.526683861	0.000420799	0.008392278	Bnc1	12173	basonuclin 1	-0.528021616	-0.189257258	-0.429595749
ENSMUSG00000064147	147.4268063	-0.476869542	0.135282569	-3.524988808	0.000423501	0.008426759	Rab44	442827	RAB44, member RAS oncogene family	0.227857735	-0.468700249	-0.038769103
ENSMUSG00000033192	393.7490098	0.287509106	0.08157013	3.524686136	0.000423985	0.008426759	Lpcat2	270084	lysophosphatidylcholine acyltransferase 2	0.622017782	0.286805456	0.221582583
ENSMUSG00000031548	848.6039804	-0.521754604	0.148369761	-3.516583156	0.00043714	0.008648587	Sfrp1	20377	secreted frizzled-related protein 1	-0.536459589	-0.334166604	-0.345182466
ENSMUSG00000031262	62.63988449	-0.561708507	0.159796661	-3.515145462	0.000439513	0.00867576	Cenpi	102920	centromere protein I	-0.130182719	-0.458132749	-0.437514594
ENSMUSG00000026193	6340.798244	0.648257869	0.184436175	3.514808681	0.000440071	0.008676898	Fn1	14268	fibronectin 1	-0.507282412	0.166437969	0.054833709
ENSMUSG00000019194	1365.609812	0.523811095	0.149169741	3.511510399	0.000445568	0.008755437	Scn1b	20266	sodium channel, voltage-gated, type I, beta	0.191524288	0.234472824	0.2982947
ENSMUSG00000029591	85.47801249	-0.550642232	0.156892255	-3.509683974	0.00044864	0.008797891	Ung	22256	uracil DNA glycosylase	-0.298632436	-0.253519879	-0.190913737
ENSMUSG00000022033	106.4939816	-0.703608196	0.200543743	-3.508502363	0.000450637	0.008815115	Pbk	52033	PDZ binding kinase	-0.356873115	-0.408873731	-0.271825763
ENSMUSG00000031779	183.216113	-0.596401683	0.170057596	-3.507057012	0.000453092	0.008823345	Ccl22	20299	chemokine (C-C motif) ligand 22	0.286848547	-0.117313629	0.03256676
ENSMUSG00000099906	103.7973732	0.937798892	0.267496062	3.505841861	0.000455166	0.008851535	NA	NA	NA	0.363258429	0.513162986	0.295626541
ENSMUSG00000041378	236.5247746	0.586240198	0.167259404	3.504976003	0.000456648	0.008852857	Cldn5	12741	claudin 5	0.035131698	0.179039301	0.448610971
ENSMUSG00000018339	3284.711396	-0.52706393	0.150441474	-3.503448335	0.000459276	0.008883939	Gpx3	14778	glutathione peroxidase 3	-0.580712108	-0.216463267	-0.249460011
ENSMUSG00000060044	51.26931135	-0.523207684	0.149390351	-3.502285667	0.000461285	0.008912864	Tmem26	327766	transmembrane protein 26	0.48194824	-0.34134582	0.151185284
ENSMUSG00000052563	256.4090732	-0.327598072	0.093570534	-3.501081575	0.000463374	0.008942853	D930048N14Rik	97775	RIKEN cDNA D930048N14 gene	-0.628716375	-0.233766892	-0.334510568
ENSMUSG00000026622	98.18034564	-0.684674128	0.195780209	-3.497156993	0.000470245	0.0090457	Nek2	18005	NIMA (never in mitosis gene a)-related expressed kinase 2	-0.458506193	-0.388875106	-0.454115132
ENSMUSG00000073834	2814.49898	0.887461609	0.253861732	3.495846346	0.000472561	0.009080179	Mup11	100039028	major urinary protein 11	0.417589181	-0.117635128	0.229169213
ENSMUSG00000022772	139.483447	-0.613589174	0.17568871	-3.492479251	0.000478559	0.009175109	Senp5	320213	SUMO/sentrin specific peptidase 5	0.138714056	-0.220086618	-0.087091516
ENSMUSG00000074743	655.1604558	0.375921598	0.107733895	3.489353073	0.000484191	0.009272849	Thbd	21824	thrombomodulin	-0.402751474	0.214642821	0.116273499
ENSMUSG00000036292	324.6216359	-0.505714645	0.144972735	-3.488343131	0.000486024	0.009297686	Gramd1c	207798	GRAM domain containing 1C	0.094539748	-0.052151561	-0.12983159
ENSMUSG00000006344	145.5840492	-0.64130253	0.183906316	-3.487115315	0.000488261	0.009312679	Ggt5	23887	gamma-glutamyltransferase 5	-0.364689297	-0.434366862	-0.246651565
ENSMUSG00000051456	64.38840171	0.655009631	0.187888365	3.486163885	0.000490001	0.009328578	Hspb3	56534	heat shock protein 3	0.278036136	0.413547021	0.221017139
ENSMUSG00000005410	373.278258	-0.633898776	0.18184204	-3.48598584	0.000490327	0.009328578	Mcm5	17218	minichromosome maintenance complex component 5	-0.155056155	-0.380820963	-0.16589315
ENSMUSG00000030867	128.6879856	-0.67774639	0.194549618	-3.483668574	0.000494592	0.009389122	Plk1	18817	polo-like kinase 1	-0.334958768	-0.382953092	-0.240452298
ENSMUSG00000039252	72.96630001	-0.682130519	0.196015331	-3.479985556	0.000501441	0.009498362	Lgi2	246316	leucine-rich repeat LGI family, member 2	-0.529961721	-0.44727691	-0.221383477
ENSMUSG00000030996	730.7165677	0.558555143	0.160575056	3.478467695	0.000504289	0.0095419	Art1	11870	ADP-ribosyltransferase 1	0.519293975	0.320918108	0.346336809
ENSMUSG00000103866	30.9502764	-0.932002081	0.268052023	-3.476944776	0.000507162	0.009585809	NA	NA	NA	0.139590124	-0.186617418	-0.043178611
ENSMUSG00000029763	809.0454827	0.269464352	0.077528781	3.475668616	0.000509582	0.009598922	Exoc4	20336	exocyst complex component 4	0.710311867	0.097616768	0.302926756
ENSMUSG00000020882	577.2574091	0.52346815	0.150777891	3.471783215	0.000517014	0.009698058	Cacnb1	12295	calcium channel, voltage-dependent, beta 1 subunit	0.226599906	0.242188847	0.247779598
ENSMUSG00000055660	44.12406253	-0.56832448	0.163743872	-3.470813733	0.000518884	0.009717022	Mettl4	76781	methyltransferase like 4	-0.027326842	-0.206730439	-0.142093523
ENSMUSG00000034614	444.3932016	0.428134163	0.12337386	3.470217774	0.000520037	0.009723226	Pik3ip1	216505	phosphoinositide-3-kinase interacting protein 1	0.485564684	0.511401387	0.32415847
ENSMUSG00000062510	49.754307	-0.670001179	0.193235467	-3.467278499	0.000525757	0.009798504	Nsl1	381318	NSL1, MIS12 kinetochore complex component	-0.240462864	-0.335185653	-0.211651954
ENSMUSG00000040666	718.6118268	0.616566234	0.178216872	3.459640092	0.000540898	0.010048307	Sh3bgr	50795	SH3-binding domain glutamic acid-rich protein	-0.119972498	0.235123387	0.039406317
ENSMUSG00000020897	146.4664775	-0.679717981	0.196562735	-3.458020574	0.00054416	0.010098093	Aurkb	20877	aurora kinase B	-0.340408525	-0.423394982	-0.307047313
ENSMUSG00000054612	64.4810815	0.525570936	0.152005002	3.457589756	0.000545031	0.010103448	Mgmt	17314	O-6-methylguanine-DNA methyltransferase	0.691313629	0.247901172	0.297719873
ENSMUSG00000060981	45.1919262	0.578213915	0.167360634	3.45489798	0.000550501	0.010172252	Hist1h4h	69386	histone cluster 1, H4h	-0.03397575	0.587865728	0.289359367
ENSMUSG00000002500	766.3609999	0.56717358	0.164552163	3.446770741	0.00056733	0.01042769	Rpl3l	66211	ribosomal protein L3-like	-0.083750095	0.271638953	0.137793946
ENSMUSG00000078688	289.9114744	1.131018112	0.328414453	3.443874352	0.000573442	0.010506647	Mup2	17841	major urinary protein 2	0.622933245	0.040877249	0.191989741
ENSMUSG00000069793	96.31784945	-0.679465913	0.197485324	-3.440589411	0.000580449	0.010590288	Slfn9	237886	schlafen 9	0.507927754	-0.255066134	-0.086138243
ENSMUSG00000079415	43.0256891	0.714284369	0.207868663	3.436229199	0.000589872	0.010728369	Cntf	12803	ciliary neurotrophic factor	0.169231076	0.566806597	0.383212942
ENSMUSG00000031775	51.26910947	0.791859235	0.230844405	3.430272586	0.000602975	0.010943747	Pllp	67801	plasma membrane proteolipid	0.240051083	0.349838165	0.538942792
ENSMUSG00000002504	311.1526416	0.520064207	0.151757214	3.426948831	0.000610404	0.011043922	Slc9a3r2	65962	solute carrier family 9 (sodium/hydrogen exchanger), member 3 regulator 2	-0.211727765	0.270739805	0.219574086
ENSMUSG00000005628	890.5554524	0.515687318	0.150500615	3.426479801	0.000611459	0.011051489	Tmod4	50874	tropomodulin 4	0.254297974	0.402977128	0.197383544
ENSMUSG00000017491	32.75630045	0.639284702	0.186701387	3.424102581	0.000616833	0.011124237	Rarb	218772	retinoic acid receptor, beta	-0.040589619	0.264557541	0.089310477
ENSMUSG00000028678	101.6202064	-0.697682386	0.203772382	-3.423831927	0.000617448	0.011124237	Kif2c	73804	kinesin family member 2C	-0.399635607	-0.478929521	-0.414511441
ENSMUSG00000004748	83.47883363	0.551586522	0.161182418	3.422125866	0.000621335	0.011171804	Mtfp1	67900	mitochondrial fission process 1	-0.041995171	0.118039547	0.0832393
ENSMUSG00000062826	35.64381037	-0.840600444	0.245707324	-3.421145254	0.00062358	0.011188976	Ces2f	71903	carboxylesterase 2F	0.232437104	-0.2975124	0.023085103
ENSMUSG00000028068	156.6636394	-0.538921839	0.157721434	-3.416922017	0.000633334	0.011328392	Iqgap3	404710	IQ motif containing GTPase activating protein 3	-0.286533853	-0.56237608	-0.289501968
ENSMUSG00000032118	118.8409568	0.394420153	0.115511187	3.414562389	0.000638846	0.011368842	Fez1	235180	fasciculation and elongation protein zeta 1 (zygin I)	0.304212729	0.44368704	0.483609306
ENSMUSG00000084787	49.3638646	-0.642042221	0.188030616	-3.414562128	0.000638846	0.011368842	Gm12436	102635202	predicted gene 12436	-0.15320594	-0.342215127	-0.210757101
ENSMUSG00000025068	787.1383425	0.347207557	0.101873544	3.408221031	0.000653879	0.011588821	Gsto1	14873	glutathione S-transferase omega 1	0.626267412	0.289877181	0.248870259
ENSMUSG00000028476	422.8614367	-0.55364523	0.162689699	-3.403074896	0.00066632	0.011713597	Reck	53614	reversion-inducing-cysteine-rich protein with kazal motifs	-0.260705294	-0.389017761	-0.082610901
ENSMUSG00000029162	182.3355797	0.305122203	0.08974825	3.399756586	0.000674459	0.011796486	Khk	16548	ketohexokinase	0.617892208	0.453407885	0.23695572
ENSMUSG00000024778	161.1974638	0.339159555	0.099767751	3.399490827	0.000675114	0.011796486	Fas	14102	Fas (TNF receptor superfamily member 6)	0.630140371	0.355122491	0.38383735
ENSMUSG00000042124	525.6042339	-0.686014604	0.201972102	-3.396580996	0.000682334	0.011886717	Lce1f	67828	late cornified envelope 1F	0.167061521	-0.200121349	-0.058048092
ENSMUSG00000053198	469.4583272	0.653541194	0.192526946	3.394544025	0.00068743	0.011951499	Prx	19153	periaxin	0.102784846	0.377234901	0.415509246
ENSMUSG00000031375	6207.565089	0.729484354	0.214956273	3.393640693	0.000689701	0.011978985	Bgn	12111	biglycan	0.139436322	0.074599837	0.325749596
ENSMUSG00000053117	30.19100368	-0.811187344	0.23917282	-3.391636832	0.000694765	0.012052218	E330013P04Rik	107376	RIKEN cDNA E330013P04 gene	-0.2666692	-0.366413985	-0.110240441
ENSMUSG00000024811	185.8573237	-0.626321058	0.184757065	-3.389970823	0.000699001	0.012092084	Tnks2	74493	tankyrase, TRF1-interacting ankyrin-related ADP-ribose polymerase 2	0.136402489	-0.112795234	-0.10417369
ENSMUSG00000030180	185.1901287	-0.622055259	0.183783405	-3.384719416	0.000712511	0.012276831	Kdm5a	214899	lysine (K)-specific demethylase 5A	0.21970605	-0.036567242	-0.095257038
ENSMUSG00000031618	106.2624124	0.412256809	0.121814904	3.384288756	0.000713629	0.012283907	Nr3c2	110784	nuclear receptor subfamily 3, group C, member 2	0.030199519	0.507183076	0.2761055
ENSMUSG00000031372	380.4071054	-0.479334658	0.141707106	-3.382573201	0.000718101	0.012324211	Trex2	24102	three prime repair exonuclease 2	-0.358069293	-0.424182214	-0.294230798
ENSMUSG00000041406	47.28321538	-0.561445414	0.166071455	-3.380746035	0.000722893	0.012357557	BC055324	381306	cDNA sequence BC055324	-0.302668462	-0.217269158	-0.45996035
ENSMUSG00000033610	497.9599882	-0.376524351	0.111414423	-3.379493805	0.000726194	0.012401771	Pank1	75735	pantothenate kinase 1	-0.619218358	-0.33266494	-0.2450448
ENSMUSG00000056888	176.9792579	0.522062722	0.155051223	3.367033884	0.000759814	0.012874536	Glipr1	73690	GLI pathogenesis-related 1 (glioma)	0.686749272	0.078786581	0.176797604
ENSMUSG00000036006	98.55563896	-0.444214412	0.131957707	-3.36633929	0.00076173	0.0128877	Fam65b	193385	family with sequence similarity 65, member B	0.35467692	-0.513930151	0.018745484
ENSMUSG00000038252	481.4676132	-0.532160361	0.158088696	-3.366213872	0.000762076	0.0128877	Ncapd2	68298	non-SMC condensin I complex, subunit D2	-0.320595898	-0.47312835	-0.315178742
ENSMUSG00000022032	1398.158796	-0.710056755	0.21096507	-3.36575508	0.000763345	0.012896583	Scara5	71145	scavenger receptor class A, member 5	-0.515167628	-0.259358953	-0.192765803
ENSMUSG00000061603	198.7467613	0.537366903	0.159690293	3.365056772	0.000765279	0.012911416	Akap6	238161	A kinase (PRKA) anchor protein 6	0.378333836	0.325810968	0.146369417
ENSMUSG00000013936	147.8539171	1.106295013	0.328889693	3.36372661	0.000768977	0.012941335	Myl2	17906	myosin, light polypeptide 2, regulatory, cardiac, slow	-0.145141488	0.145933212	-0.123968873
ENSMUSG00000022074	123.1088425	0.413951321	0.123155212	3.361216433	0.000776	0.013039282	Tnfrsf10b	21933	tumor necrosis factor receptor superfamily, member 10b	0.66693652	0.07637439	0.310294374
ENSMUSG00000070323	128.7082563	-0.648554635	0.192959298	-3.361095532	0.00077634	0.013039282	Mmp27	234911	matrix metallopeptidase 27	0.050228936	-0.278351917	-0.030402755
ENSMUSG00000031467	840.5753301	-0.323745629	0.09647228	-3.355840964	0.000791241	0.013213489	Agpat5	52123	1-acylglycerol-3-phosphate O-acyltransferase 5 (lysophosphatidic acid acyltransferase, epsilon)	-0.377039345	-0.355668236	-0.251160506
ENSMUSG00000027715	321.7963168	-0.611496987	0.182238814	-3.35547063	0.000792301	0.013218471	Ccna2	12428	cyclin A2	-0.314363625	-0.441363978	-0.313892768
ENSMUSG00000015880	77.29167576	-0.720156493	0.214663623	-3.354813836	0.000794184	0.013237165	Ncapg	54392	non-SMC condensin I complex, subunit G	-0.249528543	-0.346319914	-0.339807131
ENSMUSG00000061126	275.1099003	-0.368980064	0.110159069	-3.34952055	0.000809516	0.013428206	Cyp4f39	320997	cytochrome P450, family 4, subfamily f, polypeptide 39	-0.593245726	-0.400044612	-0.257146828
ENSMUSG00000032262	9341.064991	-0.419092307	0.125232892	-3.346503453	0.000818377	0.013558856	Elovl4	83603	elongation of very long chain fatty acids (FEN1/Elo2, SUR4/Elo3, yeast)-like 4	-0.54159688	-0.422007876	-0.225722118
ENSMUSG00000053297	33.84677432	-0.543939259	0.162630793	-3.344626487	0.000823935	0.013628301	AI854703	243373	expressed sequence AI854703	-0.153393644	-0.065857028	0.010046931
ENSMUSG00000035385	333.4589256	0.547770176	0.163913948	3.341815517	0.000832324	0.013727801	Ccl2	20296	chemokine (C-C motif) ligand 2	0.67941256	0.094838085	0.234514114
ENSMUSG00000048327	204.9152764	-0.490430161	0.146818875	-3.340375432	0.000836652	0.013759952	Ckap2l	70466	cytoskeleton associated protein 2-like	-0.352394671	-0.376503557	-0.377389393
ENSMUSG00000028702	47.2383187	-0.670674187	0.200934911	-3.337768346	0.000844541	0.013850317	Rad54l	19366	RAD54 like (S. cerevisiae)	-0.054385914	-0.428893946	-0.115038758
ENSMUSG00000019773	109.8286788	-0.469039929	0.140568081	-3.336745633	0.000847655	0.013888253	Fbxo5	67141	F-box protein 5	-0.239329576	-0.362061637	-0.318408945
ENSMUSG00000086298	52.28755602	0.686525036	0.205853111	3.335023849	0.000852921	0.013961349	NA	NA	NA	-0.106007174	0.413648811	0.107372137
ENSMUSG00000062694	275.5373856	0.547888924	0.164368356	3.333299288	0.000858226	0.014028318	Cav3	12391	caveolin 3	0.608610894	0.304329289	0.271650924
ENSMUSG00000027078	338.4237699	0.395058055	0.118529594	3.332990874	0.000859178	0.014028318	Ube2l6	56791	ubiquitin-conjugating enzyme E2L 6	0.754955505	-0.057907272	0.185472994
ENSMUSG00000090222	35.60182236	0.58244408	0.175043002	3.327434244	0.000876497	0.014235331	NA	NA	NA	0.573790011	-0.045894967	0.262140107
ENSMUSG00000089789	289.0188195	-0.395652657	0.118906331	-3.327431373	0.000876506	0.014235331	Rdh1	107605	retinol dehydrogenase 1 (all trans)	-0.141957725	-0.640789028	-0.125378689
ENSMUSG00000045136	345.0052273	0.381157247	0.114553052	3.327342572	0.000876785	0.014235331	Tubb2b	73710	tubulin, beta 2B class IIB	0.203497467	0.450365133	0.033768698
ENSMUSG00000026429	40.25868331	-0.536991621	0.161391507	-3.327260712	0.000877043	0.014235331	Ube2t	67196	ubiquitin-conjugating enzyme E2T	-0.316659687	-0.487458157	-0.363103822
ENSMUSG00000024378	445.5446429	-0.399062527	0.120024286	-3.324848181	0.000884667	0.014289633	Stard4	170459	StAR-related lipid transfer (START) domain containing 4	-0.542100921	-0.331112914	-0.438720922
ENSMUSG00000050463	1145.429765	-0.488808956	0.147026158	-3.324639386	0.00088533	0.014289633	Krt78	332131	keratin 78	-0.339827401	-0.368430557	-0.253024123
ENSMUSG00000045414	429.1350838	-0.297337109	0.08951723	-3.321562876	0.000895148	0.014394546	1190002N15Rik	68861	RIKEN cDNA 1190002N15 gene	-0.673193874	-0.120016561	-0.432439691
ENSMUSG00000053113	461.7972308	0.390906158	0.11772873	3.320397305	0.000898894	0.014428042	Socs3	12702	suppressor of cytokine signaling 3	0.605316838	0.228036585	0.230120631
ENSMUSG00000029189	186.8955342	0.578190356	0.174161872	3.319844626	0.000900676	0.014443274	Sel1l3	231238	sel-1 suppressor of lin-12-like 3 (C. elegans)	0.595490827	0.245806641	0.263006057
ENSMUSG00000030222	118.0189659	0.565325158	0.170342591	3.318754008	0.0009042	0.014473046	Rerg	232441	RAS-like, estrogen-regulated, growth-inhibitor	-0.170532983	0.29595667	0.18106257
ENSMUSG00000051154	789.9960144	0.25622793	0.077288354	3.315220451	0.000915709	0.014609951	Commd3	12238	COMM domain containing 3	0.635592131	0.264770378	0.176181897
ENSMUSG00000094686	1568.198897	0.518896887	0.156738963	3.310580066	0.000931028	0.014792052	Ccl21a	18829	chemokine (C-C motif) ligand 21A (serine)	0.122231062	0.19998708	0.305134175
ENSMUSG00000054256	28.32162723	-1.024611811	0.309534118	-3.310174073	0.00093238	0.014792052	Msi1	17690	musashi RNA-binding protein 1	-0.510998819	-0.261447006	-0.265573457
ENSMUSG00000087090	268.016587	0.56486621	0.170653145	3.310025194	0.000932876	0.014792052	Nctc1	330677	non-coding transcript 1	0.166303635	0.389134676	0.274821587
ENSMUSG00000027239	44.65139952	0.765862653	0.231515866	3.30803528	0.00093953	0.014846795	Mdk	17242	midkine	-0.137803045	0.260887675	0.099024495
ENSMUSG00000028655	94.47460315	-0.663297513	0.200540249	-3.30755305	0.000941149	0.014858848	Mfsd2a	76574	major facilitator superfamily domain containing 2A	-0.679185948	-0.247010237	-0.297617387
ENSMUSG00000032815	57.70878425	-0.721415504	0.218207871	-3.306092948	0.000946067	0.014922917	Fanca	14087	Fanconi anemia, complementation group A	-0.034698437	-0.496618856	-0.10836871
ENSMUSG00000016327	57.33989457	0.888325724	0.268917854	3.303334872	0.000955422	0.015056794	Atp1b4	67821	ATPase, (Na+)/K+ transporting, beta 4 polypeptide	0.489813624	0.327979681	0.23450678
ENSMUSG00000050296	1496.869632	-0.531712297	0.160995825	-3.302646502	0.00095777	0.015063344	Abca12	74591	ATP-binding cassette, sub-family A (ABC1), member 12	-0.115776909	-0.241109353	-0.261710972
ENSMUSG00000001508	396.5190951	0.51619315	0.156332227	3.301898539	0.000960328	0.015063344	Sgca	20391	sarcoglycan, alpha (dystrophin-associated glycoprotein)	0.24482368	0.269582352	0.372545271
ENSMUSG00000032400	80.72971128	-0.574213353	0.173979921	-3.300457603	0.000965273	0.015102301	Zwilch	68014	zwilch kinetochore protein	0.073876694	-0.346696841	-0.326942089
ENSMUSG00000097767	272.4225186	-0.774476357	0.234747989	-3.299182071	0.00096967	0.015143784	Miat	330166	myocardial infarction associated transcript (non-protein coding)	-0.143460595	-0.462928382	-0.142801681
ENSMUSG00000024471	2224.002137	0.578916488	0.175690816	3.295086797	0.000983913	0.015311096	Myot	58916	myotilin	-0.031801913	0.435281482	0.143188636
ENSMUSG00000028348	431.608675	0.552926438	0.167984753	3.291527519	0.000996449	0.015478407	Murc	68016	muscle-related coiled-coil protein	0.375120182	0.30932647	0.232217023
ENSMUSG00000045776	46.27868967	0.681185416	0.207161422	3.288186612	0.00100835	0.015649264	Lrtm1	319476	leucine-rich repeats and transmembrane domains 1	0.498093132	0.364438308	0.194578802
ENSMUSG00000028583	451.1430791	0.438311443	0.133314058	3.287811125	0.001009696	0.015656146	Pdpn	14726	podoplanin	0.484403293	0.242188	0.443313204
ENSMUSG00000053093	408.9573338	1.031589011	0.313811057	3.287293378	0.001011554	0.015670957	Myh7	140781	myosin, heavy polypeptide 7, cardiac muscle, beta	-0.140948092	0.136295565	-0.11319592
ENSMUSG00000068606	181.8491651	1.012599491	0.308192188	3.285610508	0.001017616	0.01575081	Gm4841	225594	predicted gene 4841	0.490399132	-0.181834338	0.057614719
ENSMUSG00000021732	71.80385904	-0.498305185	0.151861626	-3.28131075	0.001033258	0.015950237	Fgf10	14165	fibroblast growth factor 10	-0.521995017	-0.181147026	-0.12343339
ENSMUSG00000079428	162.7811483	0.85592745	0.260963872	3.279869517	0.001038551	0.015989263	Tceal7	100040972	transcription elongation factor A (SII)-like 7	0.055928575	0.314219213	0.120190118
ENSMUSG00000045273	50.82124695	-0.552530186	0.168496951	-3.279170234	0.001041128	0.016013057	Cenph	26886	centromere protein H	-0.292325432	-0.280142894	-0.348223986
ENSMUSG00000097183	37.16553835	0.562177463	0.171692726	3.27432313	0.001059154	0.016154936	NA	NA	NA	0.257845594	0.328217852	0.513386881
ENSMUSG00000026073	561.5672346	-0.539181015	0.164686067	-3.27399291	0.001060393	0.016154936	Il1r2	16178	interleukin 1 receptor, type II	-0.299144004	-0.083345978	-0.13951766
ENSMUSG00000026475	113.3680965	0.638736834	0.195095604	3.273968363	0.001060485	0.016154936	Rgs16	19734	regulator of G-protein signaling 16	0.619316416	0.232866861	0.357422548
ENSMUSG00000050377	270.9097756	-0.586014784	0.179256072	-3.269148867	0.001078715	0.016389483	Il31ra	218624	interleukin 31 receptor A	0.296315237	-0.141619627	0.064514872
ENSMUSG00000031258	534.2059859	-0.370583649	0.113376446	-3.268612328	0.001080763	0.016406224	Xkrx	331524	X-linked Kx blood group related, X-linked	-0.551543596	-0.317173053	-0.417372769
ENSMUSG00000031803	98.1527263	0.580764985	0.177778645	3.2667871	0.001087755	0.01648081	B3gnt3	72297	UDP-GlcNAc:betaGal beta-1,3-N-acetylglucosaminyltransferase 3	0.539836711	0.079025261	0.335388864
ENSMUSG00000032334	822.1404364	0.583451403	0.178611958	3.266586454	0.001088526	0.01648081	Loxl1	16949	lysyl oxidase-like 1	-0.431705703	0.098504894	0.008277214
ENSMUSG00000054905	633.1378748	-1.041390318	0.318910383	-3.265463822	0.00109285	0.016523482	Stfa3	20863	stefin A3	0.421536773	-0.067368419	0.017406518
ENSMUSG00000045328	23.99959715	-0.738238218	0.226296843	-3.262255931	0.001105293	0.016645162	Cenpe	229841	centromere protein E	-0.108842706	-0.386640914	-0.147754047
ENSMUSG00000038943	327.3289488	-0.459961641	0.141003856	-3.26205009	0.001106096	0.016645162	Prc1	233406	protein regulator of cytokinesis 1	-0.404058964	-0.43130333	-0.389559115
ENSMUSG00000007682	119.547882	0.559894227	0.171682216	3.261224371	0.001109322	0.016679246	Dio2	13371	deiodinase, iodothyronine, type II	0.150438851	0.550037274	0.05129612
ENSMUSG00000000938	32.18452583	0.613825801	0.188293279	3.259945367	0.001114337	0.016720695	Hoxa10	15395	homeobox A10	0.322309341	0.37728975	0.339004962
ENSMUSG00000022146	683.1870075	0.220170204	0.067571021	3.258352496	0.001120611	0.016776294	Osmr	18414	oncostatin M receptor	0.632417034	0.250313965	0.250382562
ENSMUSG00000034329	38.68942246	-0.627785826	0.192721603	-3.257475126	0.001124081	0.016784794	Brip1	237911	BRCA1 interacting protein C-terminal helicase 1	0.078874501	-0.239261769	-0.306563761
ENSMUSG00000034206	28.55578748	-0.626163703	0.192345198	-3.255416352	0.001132262	0.016816958	Polq	77782	polymerase (DNA directed), theta	0.040462012	-0.389700139	-0.328823923
ENSMUSG00000046229	115.3317718	0.57177765	0.175649113	3.255226509	0.00113302	0.016816958	Scand1	19018	SCAN domain-containing 1	-0.085860815	0.469633455	0.087032823
ENSMUSG00000003779	194.0861466	-0.586718485	0.180264406	-3.254766135	0.001134858	0.016829844	Kif20a	19348	kinesin family member 20A	-0.258884806	-0.492963537	-0.351715522
ENSMUSG00000041313	339.2551196	-0.70253573	0.216025441	-3.252097191	0.001145568	0.016945233	Slc7a1	11987	solute carrier family 7 (cationic amino acid transporter, y+ system), member 1	-0.410390788	-0.411433426	-0.178632833
ENSMUSG00000032323	139.5712828	0.52046627	0.160073871	3.251413028	0.001148329	0.016957155	Cyp11a1	13070	cytochrome P450, family 11, subfamily a, polypeptide 1	0.655575003	0.18165681	0.373302844
ENSMUSG00000030666	60.09633799	-0.481626478	0.148251607	-3.248710001	0.001159296	0.01701772	Calcb	116903	calcitonin-related polypeptide, beta	-0.586703086	-0.226256668	-0.322733577
ENSMUSG00000049929	36.5305091	-0.532305886	0.163905347	-3.247641973	0.001163656	0.017067282	Lpar4	78134	lysophosphatidic acid receptor 4	-0.245174595	-0.427189871	-0.171177427
ENSMUSG00000050640	58.27156846	0.560501573	0.172696037	3.24559604	0.00117205	0.017161387	Tmem150c	231503	transmembrane protein 150C	0.601194436	0.108401964	0.419633406
ENSMUSG00000072572	106.4063801	-0.4952941	0.152694982	-3.243682887	0.00117995	0.017247951	Slc39a2	214922	solute carrier family 39 (zinc transporter), member 2	-0.475576739	-0.315154495	-0.402043792
ENSMUSG00000048776	82.29145132	0.557576154	0.1721105	3.239640539	0.001196805	0.017456673	Pthlh	19227	parathyroid hormone-like peptide	-0.393430309	0.409450265	-0.173205459
ENSMUSG00000036295	101.8186953	0.46997176	0.14512743	3.238338614	0.00120228	0.017486152	Lrrn3	16981	leucine rich repeat protein 3, neuronal	0.513829169	0.432283927	0.470516847
ENSMUSG00000036655	30.52429521	0.622961258	0.192385011	3.238096639	0.0012033	0.017486152	Colec11	71693	collectin sub-family member 11	0.470011185	0.234184415	0.417661863
ENSMUSG00000023349	213.6978584	0.546079048	0.168659551	3.237759403	0.001204724	0.017492184	Clec4n	56620	C-type lectin domain family 4, member n	0.666981301	0.151139046	0.258244977
ENSMUSG00000037279	47.70889916	0.578211012	0.178831192	3.233278295	0.001223783	0.017708497	Ovol2	107586	ovo like zinc finger 2	-0.011731229	0.401764768	0.024220643
ENSMUSG00000035683	88.44778448	-0.595936825	0.184326024	-3.233058544	0.001224725	0.017708497	Melk	17279	maternal embryonic leucine zipper kinase	-0.203320924	-0.462593778	-0.243769483
ENSMUSG00000039103	702.2149137	0.491537098	0.152075713	3.232186703	0.001228468	0.017745339	Nexn	68810	nexilin	0.086913369	0.260982795	0.070964436
ENSMUSG00000035268	401.8510194	0.415549	0.128573768	3.231988965	0.001229318	0.017745339	Pkig	18769	protein kinase inhibitor, gamma	0.630095954	0.325546566	0.387862842
ENSMUSG00000020264	266.7135869	0.490059609	0.151726817	3.229881298	0.001238416	0.017832199	Slc36a2	246049	solute carrier family 36 (proton/amino acid symporter), member 2	0.311140902	0.340025474	0.525188257
ENSMUSG00000039450	280.0169611	0.343017084	0.106208959	3.229643587	0.001239446	0.017832199	Dcxr	67880	dicarbonyl L-xylulose reductase	0.690099238	0.184117628	0.284817608
ENSMUSG00000079553	154.4032428	-0.469945134	0.145599961	-3.227646024	0.001248133	0.017927449	Kifc1	100502766	kinesin family member C1	-0.272701744	-0.534524725	-0.280220879
ENSMUSG00000075324	30.28549372	0.604779619	0.187398099	3.227245224	0.001249883	0.017937733	Fign	60344	fidgetin	0.210416819	0.387043287	0.448672324
ENSMUSG00000030484	548.6876337	-0.469143725	0.145449492	-3.225475174	0.001257637	0.018025216	Lypd5	76942	Ly6/Plaur domain containing 5	-0.488655805	-0.258134624	-0.45026158
ENSMUSG00000033576	383.3650357	0.419959332	0.130204613	3.225379825	0.001258056	0.018025216	Apol6	71939	apolipoprotein L 6	-0.229205636	0.245203491	0.240182404
ENSMUSG00000016552	187.9585787	-0.325640276	0.100996735	-3.224265375	0.001262963	0.018058075	Foxred2	239554	FAD-dependent oxidoreductase domain containing 2	-0.435079702	-0.243032185	-0.239086225
ENSMUSG00000029680	24.30280379	-0.684958662	0.212641836	-3.221184863	0.001276618	0.018156225	Hyal4	77042	hyaluronoglucosaminidase 4	-0.09878542	-0.015619824	-0.313515361
ENSMUSG00000015467	91.92719639	0.509925368	0.158353511	3.220170909	0.001281142	0.018205646	Egfl8	81701	EGF-like domain 8	0.455303151	0.33987237	0.228579053
ENSMUSG00000057969	584.010951	0.53326575	0.165892821	3.214519758	0.001306629	0.018387124	Sema3b	20347	sema domain, immunoglobulin domain (Ig), short basic domain, secreted, (semaphorin) 3B	0.143946595	0.279869046	0.375405594
ENSMUSG00000044468	94.96003949	-0.506573921	0.157643666	-3.213411186	0.001311684	0.018443292	Fam46c	74645	family with sequence similarity 46, member C	0.493562244	-0.15109695	-0.02289288
ENSMUSG00000029561	826.7957841	0.563307956	0.175328336	3.212874601	0.001314137	0.01844482	Oasl2	23962	2'-5' oligoadenylate synthetase-like 2	0.754332873	-0.082930003	0.206667502
ENSMUSG00000028438	29.53006555	-0.710568659	0.221164802	-3.21284695	0.001314263	0.01844482	Kif24	109242	kinesin family member 24	-0.146291975	-0.420272922	-0.080209992
ENSMUSG00000026683	93.55292786	-0.565849616	0.176129541	-3.212690002	0.001314981	0.01844482	Nuf2	66977	NUF2, NDC80 kinetochore complex component	-0.240699614	-0.491982307	-0.288781704
ENSMUSG00000027208	125.1602438	-0.407917395	0.127064139	-3.210326679	0.001325842	0.018507389	Fgf7	14178	fibroblast growth factor 7	-0.447244697	-0.467176875	-0.209351588
ENSMUSG00000074155	822.5910891	-0.406400141	0.126608124	-3.209905729	0.001327785	0.018513576	Klk5	68668	kallikrein related-peptidase 5	-0.222887146	-0.284332758	-0.17582904
ENSMUSG00000026251	43.89889761	0.886475974	0.276242088	3.209054717	0.001331722	0.018544702	Chrnd	11447	cholinergic receptor, nicotinic, delta polypeptide	0.542945958	0.249024112	0.293844471
ENSMUSG00000021466	482.4276502	-0.491394665	0.153293806	-3.205574173	0.001347933	0.018710389	Ptch1	19206	patched 1	-0.455135104	-0.282298179	-0.063744025
ENSMUSG00000045573	182.0951903	-0.578151959	0.180537768	-3.202387881	0.001362933	0.018843234	Penk	18619	preproenkephalin	-0.502675785	-0.227102992	-0.114478202
ENSMUSG00000036306	27.70216404	-0.792825129	0.247711523	-3.200598499	0.001371425	0.018930464	Lzts1	211134	leucine zipper, putative tumor suppressor 1	-0.47760829	-0.259512726	-0.282751176
ENSMUSG00000028175	47.54577928	-0.757866023	0.236848577	-3.199791326	0.001375271	0.018968466	Depdc1a	76131	DEP domain containing 1a	-0.36217485	-0.415949348	-0.287277912
ENSMUSG00000023961	251.3849854	0.325729573	0.101857261	3.197902352	0.001384312	0.019062848	Enpp4	224794	ectonucleotide pyrophosphatase/phosphodiesterase 4	0.50415515	0.072012765	0.27865181
ENSMUSG00000035173	98.1362648	-0.711955707	0.222674912	-3.197287476	0.001387266	0.019073258	Ccdc186	213993	coiled-coil domain containing 186	0.098705982	-0.136388947	-0.124617463
ENSMUSG00000094065	848.8534909	0.545592494	0.170808659	3.194173513	0.001402318	0.019194848	Ccl21c	65956	chemokine (C-C motif) ligand 21C (leucine)	0.195654361	0.205675468	0.296819867
ENSMUSG00000018341	224.3599993	-0.572793006	0.179488456	-3.191252615	0.001416574	0.019338292	Il12rb2	16162	interleukin 12 receptor, beta 2	0.434668005	-0.120461461	0.00422507
ENSMUSG00000040612	82.16717785	0.602837962	0.188920079	3.190968184	0.001417969	0.019342122	Ildr2	100039795	immunoglobulin-like domain containing receptor 2	0.114944234	0.451515961	0.227118376
ENSMUSG00000029228	139.9396631	-0.508881767	0.159883871	-3.182821157	0.001458477	0.01971776	Lnx1	16924	ligand of numb-protein X 1	-0.41500232	0.012794109	-0.429962504
ENSMUSG00000001865	1018.485716	0.402563503	0.126485351	3.182688752	0.001459144	0.01971776	Cpa3	12873	carboxypeptidase A3, mast cell	0.650305889	0.305271502	0.320780359
ENSMUSG00000003282	23.13824578	-0.816432096	0.256608868	-3.181620737	0.001464535	0.019753703	Plag1	56711	pleiomorphic adenoma gene 1	-0.101366031	-0.006005112	-0.15723725
ENSMUSG00000025279	468.6974648	-0.361687151	0.113727502	-3.180296281	0.001471245	0.01981955	Dnase1l3	13421	deoxyribonuclease 1-like 3	-0.405879345	-0.301260988	-0.238483512
ENSMUSG00000030134	26.41709778	0.564038311	0.177736463	3.173452998	0.001506373	0.020190715	Rasgef1a	70727	RasGEF domain family, member 1A	0.39239297	0.177766746	0.416567806
ENSMUSG00000055254	626.2483864	-0.331982876	0.104616131	-3.173343071	0.001506943	0.020190715	Ntrk2	18212	neurotrophic tyrosine kinase, receptor, type 2	-0.510706647	-0.253589281	-0.115418601
ENSMUSG00000019942	216.2752516	-0.596958851	0.18823159	-3.171406305	0.001517028	0.020231246	Cdk1	12534	cyclin-dependent kinase 1	-0.250548208	-0.409333273	-0.338090902
ENSMUSG00000048965	37.12149313	0.520492828	0.16412064	3.171403835	0.001517041	0.020231246	Mrgpre	244238	MAS-related GPR, member E	0.271825206	0.169652095	0.456387174
ENSMUSG00000027322	644.1660979	-0.773866338	0.244089344	-3.170422459	0.001522175	0.020252868	Siglec1	20612	sialic acid binding Ig-like lectin 1, sialoadhesin	0.677992742	-0.235030129	0.225239144
ENSMUSG00000031519	498.4020163	0.552642405	0.17441649	3.168521531	0.001532164	0.020340151	Asb5	76294	ankyrin repeat and SOCs box-containing 5	0.131241016	0.320006561	0.159330815
ENSMUSG00000028396	207.1931943	0.570651549	0.180244024	3.165994274	0.001545538	0.02044856	2310002L09Rik	71886	RIKEN cDNA 2310002L09 gene	-0.105451312	0.251920373	-0.015956876
ENSMUSG00000028024	152.6431593	-0.59319705	0.187495102	-3.163800255	0.001557236	0.020562867	Enpep	13809	glutamyl aminopeptidase	-0.651009701	-0.141624538	-0.15773089
ENSMUSG00000029026	273.9137761	0.341584091	0.108106494	3.159700023	0.001579317	0.020759637	Trp73	22062	transformation related protein 73	0.540766985	0.288454132	0.45774463
ENSMUSG00000044317	42.72609283	0.553183726	0.17517202	3.157945691	0.001588852	0.0208459	Gpr4	319197	G protein-coupled receptor 4	0.465684693	0.160980241	0.251996815
ENSMUSG00000047036	204.356481	-0.672309284	0.213452467	-3.149690855	0.001634433	0.021275827	Zfp445	235682	zinc finger protein 445	0.24560934	0.061313792	-0.039055352
ENSMUSG00000063428	83.97599986	0.521143578	0.165513986	3.148637716	0.001640334	0.02133541	Ddo	70503	D-aspartate oxidase	-0.04395623	0.235320898	0.176684206
ENSMUSG00000032908	73.36572464	-0.662799934	0.210670707	-3.14614188	0.001654397	0.021470043	Sgpp2	433323	sphingosine-1-phosphate phosphotase 2	0.171632444	-0.531203147	-0.099132019
ENSMUSG00000037577	550.346748	-0.285028894	0.090970254	-3.133209831	0.001729058	0.022264882	Ephx3	71932	epoxide hydrolase 3	-0.402539981	-0.452997404	-0.342436882
ENSMUSG00000030677	140.034742	-0.580719155	0.185666744	-3.127749983	0.0017615	0.022582011	Kif22	110033	kinesin family member 22	-0.406387562	-0.438989768	-0.31263446
ENSMUSG00000038132	438.4557169	0.50757893	0.162288986	3.127624026	0.001762255	0.022582011	Rbm24	666794	RNA binding motif protein 24	0.388271604	0.282264351	0.316633451
ENSMUSG00000024998	144.3293625	0.429145964	0.137229578	3.12721186	0.001764727	0.022582011	Plce1	74055	phospholipase C, epsilon 1	-0.035943411	0.498755678	0.328380171
ENSMUSG00000017002	53.40128125	0.839353674	0.268460598	3.126543261	0.001768745	0.02261569	Slpi	20568	secretory leukocyte peptidase inhibitor	0.516936711	0.192737013	0.101819486
ENSMUSG00000089989	428.3576265	-0.425219473	0.136059243	-3.125252388	0.001776526	0.022698451	Flt3l	14256	FMS-like tyrosine kinase 3 ligand	-0.36834231	-0.372168236	-0.149181225
ENSMUSG00000031144	47.44920506	0.533587424	0.170752539	3.124916481	0.001778556	0.022707665	Syp	20977	synaptophysin	-0.111842964	0.253369781	0.411098723
ENSMUSG00000042428	88.10738546	0.501537571	0.16057731	3.123340215	0.001788109	0.022766709	Mgat3	17309	mannoside acetylglucosaminyltransferase 3	0.064472295	0.485570269	0.316037168
ENSMUSG00000068860	28.2450156	-0.575187344	0.184174076	-3.12306355	0.001789791	0.022766709	Gm128	229588	predicted gene 128	-0.298245084	-0.139620236	-0.309394794
ENSMUSG00000019726	241.2726514	-0.536503754	0.171799063	-3.122856116	0.001791053	0.022766709	Lyst	17101	lysosomal trafficking regulator	0.01524983	-0.199447708	-0.166911899
ENSMUSG00000094103	82.81247708	0.366552297	0.117428567	3.121491712	0.001799373	0.022822312	1700047I17Rik2	100101807	RIKEN cDNA 1700047I17 gene 2	0.353489386	0.493749431	0.080153725
ENSMUSG00000028832	957.2850475	-0.447454143	0.143399582	-3.120330881	0.00180648	0.022895715	Stmn1	16765	stathmin 1	-0.497754403	-0.302775472	-0.245220913
ENSMUSG00000089901	70.44730926	-0.391688324	0.125653015	-3.117221855	0.001825641	0.023073951	NA	NA	NA	-0.360430717	-0.146469198	-0.271809503
ENSMUSG00000095098	61.30938088	0.512992184	0.164597258	3.116650848	0.001829181	0.023082265	Ccdc85b	240514	coiled-coil domain containing 85B	-0.079874701	0.36806676	0.202779221
ENSMUSG00000032246	20.43532884	-0.646605403	0.207533273	-3.115671013	0.001835269	0.023126012	Calml4	75600	calmodulin-like 4	-0.176392841	-0.410612737	-0.156318668
ENSMUSG00000029392	466.2001103	0.41885542	0.134435367	3.115663911	0.001835313	0.023126012	Rilpl1	75695	Rab interacting lysosomal protein-like 1	0.122700086	0.416122734	0.314910551
ENSMUSG00000038530	127.8749625	0.600103114	0.192688395	3.114370813	0.001843377	0.023193929	Rgs4	19736	regulator of G-protein signaling 4	-0.168257729	0.070754006	0.125085977
ENSMUSG00000024590	391.6424026	-0.601111463	0.193071607	-3.113412023	0.001849376	0.023246905	Lmnb1	16906	lamin B1	-0.427969588	-0.425742841	-0.275059003
ENSMUSG00000078686	615.7848378	0.785860123	0.252440055	3.113056382	0.001851606	0.023246905	Mup9	100038948	major urinary protein 9	0.547069161	-0.067470738	0.258752256
ENSMUSG00000004952	720.5615401	0.363077512	0.116658435	3.112312573	0.001856278	0.023288711	Rasa4	54153	RAS p21 protein activator 4	0.608623529	0.069485551	0.377097725
ENSMUSG00000029188	156.0433743	-0.81261605	0.261528662	-3.107177787	0.001888828	0.023594862	Slc34a2	20531	solute carrier family 34 (sodium phosphate), member 2	-0.196639489	-0.367320155	-0.287191076
ENSMUSG00000063765	22.28731144	0.60537491	0.194868621	3.106579745	0.001892653	0.023608493	Chadl	214685	chondroadherin-like	-0.01936067	0.275388115	0.24500739
ENSMUSG00000091549	134.6715131	0.330473779	0.106450073	3.104495575	0.001906038	0.023701545	NA	NA	NA	0.720147981	-0.052133858	0.226902298
ENSMUSG00000025488	796.9666999	0.522954598	0.168491333	3.103747772	0.001910862	0.023701545	Cox8b	12869	cytochrome c oxidase subunit VIIIb	0.093704652	0.414292898	0.217419662
ENSMUSG00000056043	29.05053733	-0.546314548	0.176068407	-3.102853936	0.001916642	0.023716993	Rgs9bp	243923	regulator of G-protein signalling 9 binding protein	-0.385398196	-0.269270251	-0.322683473
ENSMUSG00000086596	32.66200482	0.597274746	0.192666379	3.100046571	0.001934902	0.023846722	Susd5	382111	sushi domain containing 5	0.136471437	0.295354024	0.392285775
ENSMUSG00000026985	143.549496	-0.665710462	0.214768437	-3.09966618	0.001937389	0.023846722	Il1f8	69677	interleukin 1 family, member 8	0.088828584	-0.286569433	-0.085631737
ENSMUSG00000097059	44.57495118	0.430804209	0.139020124	3.098862206	0.001942654	0.023888718	NA	NA	NA	0.243197493	0.577759872	-0.049930459
ENSMUSG00000022322	68.46061038	-0.597579389	0.193008425	-3.096131108	0.001960637	0.024041699	Shcbp1	20419	Shc SH2-domain binding protein 1	-0.230761375	-0.459386814	-0.319541503
ENSMUSG00000023505	221.3284547	-0.513249587	0.165866117	-3.09436066	0.001972376	0.024168566	Cdca3	14793	cell division cycle associated 3	-0.329210501	-0.38072951	-0.339851696
ENSMUSG00000031089	398.262198	-0.391838244	0.126708236	-3.092444943	0.001985151	0.024307937	Slc6a14	56774	solute carrier family 6 (neurotransmitter transporter), member 14	-0.236523307	-0.400333465	-0.292094577
ENSMUSG00000001403	180.3336284	-0.523003922	0.169137814	-3.092176193	0.001986949	0.024312798	Ube2c	68612	ubiquitin-conjugating enzyme E2C	-0.433337881	-0.436062514	-0.303149898
ENSMUSG00000029802	320.5938931	0.362249361	0.117325688	3.087553692	0.002018113	0.024607365	Abcg2	26357	ATP-binding cassette, sub-family G (WHITE), member 2	0.530570801	0.231126083	0.297797298
ENSMUSG00000027323	94.68783683	-0.52036531	0.168604784	-3.086302162	0.002026628	0.024676502	Rad51	19361	RAD51 recombinase	-0.13044172	-0.469979067	-0.363021825
ENSMUSG00000038400	539.0568964	0.48714788	0.157936771	3.084448784	0.002039297	0.024791212	Pmepa1	65112	prostate transmembrane protein, androgen induced 1	-0.474362587	0.166986134	-0.098987364
ENSMUSG00000020019	384.3629289	0.384466083	0.124652725	3.084297452	0.002040335	0.024791212	Ntn4	57764	netrin 4	-0.372939273	0.33489435	-0.110004213
ENSMUSG00000071369	289.8019546	-0.375784632	0.12192127	-3.082190925	0.00205483	0.024899703	Map3k5	26408	mitogen-activated protein kinase kinase kinase 5	-0.532026337	-0.234426885	-0.402215682
ENSMUSG00000038384	96.95423139	-0.562497979	0.182595163	-3.080574363	0.002066018	0.024980816	Setd1b	208043	SET domain containing 1B	-0.121961116	-0.245492005	-0.257486076
ENSMUSG00000072082	137.6694879	-0.49188896	0.159715033	-3.079791249	0.002071457	0.025021991	Ccnf	12449	cyclin F	-0.304479274	-0.416362459	-0.293181569
ENSMUSG00000043943	86.68157166	0.37342439	0.121254713	3.07966907	0.002072307	0.025021991	Naalad2	72560	N-acetylated alpha-linked acidic dipeptidase 2	-0.109387169	0.342981853	0.207918395
ENSMUSG00000021390	1251.571189	0.412172335	0.133872328	3.078846403	0.002078038	0.025069879	Ogn	18295	osteoglycin	-0.546527923	0.096605757	-0.104695022
ENSMUSG00000048371	45.95128752	-0.533798849	0.173488601	-3.076852578	0.002091987	0.025172034	Pdp2	382051	pyruvate dehyrogenase phosphatase catalytic subunit 2	-0.408591338	-0.379122462	-0.309435664
ENSMUSG00000022847	27.19785732	0.592969058	0.192761773	3.076175581	0.002096743	0.025187947	Thpo	21832	thrombopoietin	0.412010483	0.374310012	0.32119527
ENSMUSG00000047591	33.72878909	0.61612809	0.200340684	3.075401752	0.002102192	0.025224847	Mafa	378435	v-maf musculoaponeurotic fibrosarcoma oncogene family, protein A (avian)	-0.114629439	0.30607455	0.098452122
ENSMUSG00000031762	1342.026101	-0.453961863	0.147642857	-3.074729615	0.002106935	0.025264287	Mt2	17750	metallothionein 2	-0.33294478	-0.052206642	-0.048685375
ENSMUSG00000002847	156.1619652	0.606923864	0.197515643	3.072788845	0.002120685	0.025394067	Pla1a	85031	phospholipase A1 member A	-0.456629488	0.183458217	-0.131192947
ENSMUSG00000006586	58.29570052	-0.491654295	0.160080226	-3.071299351	0.002131294	0.025485923	Runx1t1	12395	runt-related transcription factor 1; translocated to, 1 (cyclin D-related)	-0.183144013	-0.499412844	-0.075876712
ENSMUSG00000005947	147.7563476	-0.410346252	0.133641595	-3.070498021	0.002137021	0.025536813	Itgae	16407	integrin alpha E, epithelial-associated	0.02465314	-0.30836698	-0.024664524
ENSMUSG00000047420	122.5274054	0.574897229	0.187392433	3.067878559	0.002155842	0.025690945	Fam180a	208164	family with sequence similarity 180, member A	0.220950108	0.368704464	0.302437796
ENSMUSG00000010064	400.8440942	0.447801329	0.145994003	3.067258385	0.00216032	0.025726642	Slc38a3	76257	solute carrier family 38, member 3	-0.520656864	0.16589979	0.012843865
ENSMUSG00000033065	6374.855579	0.479202945	0.15626146	3.06667392	0.002164548	0.025741659	Pfkm	18642	phosphofructokinase, muscle	-0.002746373	0.350040118	0.150350071
ENSMUSG00000081769	20.15175253	-0.562026506	0.183376424	-3.064878754	0.002177583	0.025826396	Gm12216	622459	predicted gene 12216	-0.034880948	-0.412526843	-0.058815976
ENSMUSG00000028020	37.40807404	0.507384757	0.165548403	3.064872557	0.002177628	0.025826396	Glrb	14658	glycine receptor, beta subunit	-0.073621412	0.157586764	0.195054548
ENSMUSG00000047787	33.03866308	-0.657353498	0.214743032	-3.061116782	0.002205131	0.02608127	Flrt1	396184	fibronectin leucine rich transmembrane protein 1	-0.305477592	-0.3799606	-0.157121313
ENSMUSG00000051373	271.9587676	0.504148162	0.164740257	3.060260866	0.002211443	0.026105133	Plpp7	227721	phospholipid phosphatase 7 (inactive)	0.003745207	0.303989957	0.227144484
ENSMUSG00000020123	165.7621074	0.416559957	0.13612042	3.060231197	0.002211662	0.026105133	Avpr1a	54140	arginine vasopressin receptor 1A	-0.29834464	0.057101419	0.113362686
ENSMUSG00000030346	60.24593716	-0.568701045	0.185938131	-3.058549871	0.002224111	0.026216401	Rad51ap1	19362	RAD51 associated protein 1	-0.162932281	-0.248378108	-0.310583119
ENSMUSG00000001029	94.16605607	0.506320734	0.165743929	3.054837282	0.002251827	0.026453245	Icam2	15896	intercellular adhesion molecule 2	0.586624782	0.063233752	0.291578096
ENSMUSG00000023341	71.82247116	0.533692434	0.174779721	3.053514614	0.002261777	0.026552161	Mx2	17858	MX dynamin-like GTPase 2	0.741824604	0.004747189	0.208105261
ENSMUSG00000004698	76.63949169	0.420410983	0.137902725	3.048605338	0.002299063	0.026844577	Hdac9	79221	histone deacetylase 9	0.453906228	0.22688269	0.305096081
ENSMUSG00000028789	132.4181883	0.317577373	0.104221231	3.047146623	0.00231025	0.026957058	Azin2	242669	antizyme inhibitor 2	0.450119022	0.422857304	0.322600973
ENSMUSG00000008398	465.8508745	0.371420329	0.121905409	3.046791225	0.002312983	0.026970812	Elk3	13713	ELK3, member of ETS oncogene family	0.539163281	0.101009994	0.33827703
ENSMUSG00000021281	745.41244	0.364053476	0.119539461	3.045466937	0.002323193	0.027035362	Tnfaip2	21928	tumor necrosis factor, alpha-induced protein 2	0.617545809	-0.025462692	0.25816096
ENSMUSG00000010021	32.58890734	0.58424218	0.191926112	3.044099496	0.002333779	0.027122175	Kif19a	286942	kinesin family member 19A	0.147234169	0.151953515	0.402795841
ENSMUSG00000002104	111.0086502	0.50687271	0.166876182	3.037417957	0.002386144	0.027582929	Rapsn	19400	receptor-associated protein of the synapse	0.523827087	0.296307186	0.397949035
ENSMUSG00000050954	69.53835298	-0.643892162	0.212146732	-3.035126473	0.002404348	0.027739016	Zfp169	67911	zinc finger protein 169	0.031397788	-0.294981489	-0.083795673
ENSMUSG00000033730	243.5413527	-0.473909551	0.156146969	-3.035022412	0.002405178	0.027739016	Egr3	13655	early growth response 3	-0.710458995	-0.273746458	-0.300443228
ENSMUSG00000049128	1506.933267	-0.424319947	0.139845771	-3.034199355	0.00241175	0.027786371	Ivl	16447	involucrin	-0.528545587	-0.450947045	-0.391353953
ENSMUSG00000073418	4808.507914	0.588892922	0.19419248	3.032521767	0.002425196	0.027898729	C4b	12268	complement component 4B (Chido blood group)	-0.05900158	0.23116572	0.33974846
ENSMUSG00000033364	100.2017688	-0.558850558	0.184388292	-3.030835371	0.002438782	0.027954384	Usp37	319651	ubiquitin specific peptidase 37	0.027363796	-0.190820361	-0.119769878
ENSMUSG00000017639	686.1343727	-0.365223401	0.120503578	-3.030809587	0.00243899	0.027954384	Rab11fip4	268451	RAB11 family interacting protein 4 (class II)	-0.429306925	-0.254602571	-0.344037981
ENSMUSG00000057729	37.83809485	0.746089779	0.24621786	3.0302017	0.002443905	0.027971102	Prtn3	19152	proteinase 3	-0.332277726	0.364561206	0.072639555
ENSMUSG00000033777	184.3459179	0.566817105	0.187114223	3.029257197	0.002451559	0.02801984	Tlr13	279572	toll-like receptor 13	0.728185224	0.018741018	0.2096457
ENSMUSG00000039431	22.57605072	-0.719327031	0.237473866	-3.029078702	0.002453008	0.02801984	Mtmr7	54384	myotubularin related protein 7	-0.206983531	-0.28063962	0.00731727
ENSMUSG00000033249	52.55236172	0.43870436	0.144956102	3.026463555	0.002474327	0.028192962	Hsf4	26386	heat shock transcription factor 4	-0.072238039	0.449030235	0.185990552
ENSMUSG00000034773	26.56186846	-0.718031315	0.23731818	-3.025606029	0.002481354	0.028221095	BC030867	217216	cDNA sequence BC030867	-0.338994294	-0.274267765	-0.329776721
ENSMUSG00000022906	561.5384281	0.297061888	0.098245998	3.023653818	0.00249742	0.028322053	Parp9	80285	poly (ADP-ribose) polymerase family, member 9	0.73947726	0.00355144	0.217484478
ENSMUSG00000096688	181.6860999	0.784697656	0.259854449	3.019758398	0.002529764	0.028647995	Mup13	100039089	major urinary protein 13	0.637959383	-7.66E-06	0.173928197
ENSMUSG00000039396	55.09177937	-0.542950061	0.180006918	-3.016273304	0.002559025	0.028852456	Neil3	234258	nei like 3 (E. coli)	-0.27934124	-0.322172946	-0.428347213
ENSMUSG00000032997	435.7396121	0.511275039	0.169645188	3.013790409	0.00258006	0.028993923	Chpf	74241	chondroitin polymerizing factor	-0.302049862	0.181380078	0.118354153
ENSMUSG00000081977	1459.120631	-0.813867162	0.27016286	-3.012505729	0.002591006	0.02907926	NA	NA	NA	0.095263947	-0.307383714	0.058661766
ENSMUSG00000062591	54.38499664	-0.606676684	0.201462141	-3.011368201	0.002600733	0.029143518	Tubb4a	22153	tubulin, beta 4A class IVA	-0.304194091	-0.379987208	-0.208993172
ENSMUSG00000098098	25.56314099	0.51069867	0.169659047	3.010146988	0.002611213	0.02919182	Bvht	545261	braveheart long non-coding RNA	0.466609561	0.421524011	0.420697239
ENSMUSG00000034796	37.90235608	0.60414543	0.200960616	3.006287714	0.002644586	0.02943311	Cpne7	102278	copine VII	-0.155685302	0.234047019	0.304017438
ENSMUSG00000059493	52.1056327	-0.668266062	0.222362288	-3.00530305	0.002653164	0.029487829	Nhs	195727	Nance-Horan syndrome (human)	-0.493632125	-0.218457507	-0.245667039
ENSMUSG00000036395	731.0419791	0.377398723	0.125590866	3.004985429	0.002655936	0.029487829	Glb1l2	244757	galactosidase, beta 1-like 2	0.312568733	0.387847056	0.362686666
ENSMUSG00000054855	37.00597221	0.557764177	0.185679555	3.003907343	0.002665365	0.029531766	Rnd1	223881	Rho family GTPase 1	0.304376651	0.307675212	0.173172024
ENSMUSG00000021185	178.0610932	0.382746612	0.127657987	2.998219076	0.002715624	0.029935699	9030617O03Rik	217830	RIKEN cDNA 9030617O03 gene	0.724611883	0.039800125	0.245730549
ENSMUSG00000019982	54.97379085	-0.539240147	0.179933418	-2.996887147	0.002727517	0.030028643	Myb	17863	myeloblastosis oncogene	-0.439256635	-0.068348519	-0.321724417
ENSMUSG00000079243	724.9604249	0.766696266	0.255875504	2.996364456	0.002732197	0.030061094	Xirp1	22437	xin actin-binding repeat containing 1	-0.160053071	0.068340636	0.133484294
ENSMUSG00000068887	367.9069851	-0.613575403	0.204831208	-2.99551719	0.002739799	0.030106552	Lce1j	545547	late cornified envelope 1J	0.357811117	0.021353132	-0.04388939
ENSMUSG00000038763	611.1930335	0.538433641	0.179862182	2.993590069	0.002757161	0.030278167	Alpk3	116904	alpha-kinase 3	-0.058589777	0.384763727	0.132392142
ENSMUSG00000044595	22.02461686	-0.605049016	0.202181721	-2.992599986	0.00276612	0.030299846	Dnd1	213236	DND microRNA-mediated repression inhibitor 1	-0.127867079	0.039087113	-0.107910757
ENSMUSG00000038056	74.00020792	-0.551026757	0.184327827	-2.989384543	0.002795401	0.030448135	Kmt2c	231051	lysine (K)-specific methyltransferase 2C	0.012814753	0.050930328	-0.184757941
ENSMUSG00000028044	151.5454137	-0.409702528	0.1371718	-2.986783929	0.002819289	0.030573428	Cks1b	54124	CDC28 protein kinase 1b	-0.457535274	-0.290221033	-0.295314662
ENSMUSG00000028082	1591.703586	-0.207367226	0.069559916	-2.981131061	0.002871859	0.031046491	Sh3d19	27059	SH3 domain protein D19	-0.62308307	-0.302180066	-0.292649118
ENSMUSG00000074141	74.72354266	-0.616010225	0.206695961	-2.980272192	0.002879924	0.031075593	Il4i1	14204	interleukin 4 induced 1	0.503968358	-0.130316485	0.151850389
ENSMUSG00000044201	44.60021738	-0.604652986	0.20291875	-2.979778788	0.002884566	0.031106343	Cdc25c	12532	cell division cycle 25C	-0.38787402	-0.474382528	-0.357422692
ENSMUSG00000055775	799.1862474	0.88877357	0.2983971	2.978492651	0.0028967	0.031217787	Myh8	17885	myosin, heavy polypeptide 8, skeletal muscle, perinatal	0.472414833	0.258800301	0.264803745
ENSMUSG00000021965	37.93283746	-0.602184741	0.202310022	-2.976544295	0.00291517	0.031397336	Ska3	219114	spindle and kinetochore associated complex subunit 3	-0.170784609	-0.448986297	-0.201716594
ENSMUSG00000037169	69.75397175	-0.812000919	0.272966364	-2.974728851	0.002932476	0.031544014	Mycn	18109	v-myc avian myelocytomatosis viral related oncogene, neuroblastoma derived	-0.552784535	-0.194422609	-0.197194517
ENSMUSG00000049709	757.1928588	-0.454151585	0.15267939	-2.974544141	0.002934242	0.031544014	Nlrp10	244202	NLR family, pyrin domain containing 10	-0.505063655	-0.326936119	-0.359524605
ENSMUSG00000068889	443.852928	-0.629281368	0.211730676	-2.972084061	0.002957857	0.031778189	Lce1e	68694	late cornified envelope 1E	0.286127869	-0.147879668	-0.035072388
ENSMUSG00000070868	913.9958678	-0.378251697	0.127319813	-2.970878517	0.002969492	0.031824373	Skint3	195564	selection and upkeep of intraepithelial T cells 3	-0.172412008	-0.416335083	-0.337366479
ENSMUSG00000064023	492.1375921	-0.564955268	0.190191929	-2.970448172	0.002973656	0.031834556	Klk8	259277	kallikrein related-peptidase 8	-0.069659699	-0.282122897	-0.126111161
ENSMUSG00000103335	74.2618424	-0.812651262	0.27368109	-2.969336542	0.002984435	0.031886046	NA	NA	NA	0.071343378	-0.351178027	0.066144027
ENSMUSG00000073002	187.3890259	0.386937075	0.130602144	2.962716099	0.003049377	0.032340915	Vamp5	53620	vesicle-associated membrane protein 5	0.541601838	0.250374306	0.306744284
ENSMUSG00000001131	237.4877266	0.532285541	0.179795252	2.960509439	0.003071307	0.03249756	Timp1	21857	tissue inhibitor of metalloproteinase 1	0.733670414	-0.011338771	0.237293041
ENSMUSG00000030433	79.00758803	-0.746369312	0.252143211	-2.960100769	0.003075384	0.03249756	Sbk2	381836	SH3-binding domain kinase family, member 2	-0.487665598	-0.233836838	-0.281481066
ENSMUSG00000021194	22.14529131	-0.839292445	0.283565823	-2.959779977	0.003078588	0.032508606	Chga	12652	chromogranin A	0.042847355	-0.347110598	-0.140280667
ENSMUSG00000033382	133.6906209	-0.524148953	0.177100023	-2.959621035	0.003080177	0.032508606	Trappc8	75964	trafficking protein particle complex 8	0.094498726	-0.016405118	-0.101740687
ENSMUSG00000052504	43.15313348	0.525396564	0.177555315	2.959058504	0.003085805	0.032539869	Epha3	13837	Eph receptor A3	0.009780677	0.173045985	0.203584693
ENSMUSG00000063011	26.48264796	0.899780423	0.304096082	2.958868841	0.003087705	0.032539869	Msln	56047	mesothelin	0.565565102	0.299305358	0.275504472
ENSMUSG00000086848	215.5049311	-0.582773473	0.197183063	-2.955494578	0.003121682	0.032716499	Lce6a	78382	late cornified envelope 6A	0.005695927	-0.183458829	-0.105464992
ENSMUSG00000032289	112.5257145	0.426963219	0.144565094	2.953432306	0.003142615	0.032847902	Thsd4	207596	thrombospondin, type I, domain containing 4	0.480010514	0.121847295	0.302341691
ENSMUSG00000051890	176.0404671	0.359034731	0.121627746	2.951914712	0.003158102	0.032950222	Klhdc1	271005	kelch domain containing 1	-0.147390084	0.433285464	0.09727693
ENSMUSG00000022996	37.76642195	-0.663669249	0.22520337	-2.946977439	0.003208966	0.033360558	Wnt10b	22410	wingless-type MMTV integration site family, member 10B	-0.718238611	-0.180997441	-0.180348332
ENSMUSG00000046598	239.4070049	-0.434881067	0.147660312	-2.945145264	0.003228031	0.033451842	Bdh1	71911	3-hydroxybutyrate dehydrogenase, type 1	-0.600260907	-0.179030867	-0.337596261
ENSMUSG00000032291	447.8297215	0.608726255	0.206789286	2.943703061	0.00324311	0.033554681	Crabp1	12903	cellular retinoic acid binding protein I	0.56671563	0.268259629	0.385855888
ENSMUSG00000041559	762.0383546	0.717829098	0.244024632	2.941625574	0.003264944	0.033702443	Fmod	14264	fibromodulin	0.010505953	0.322202193	0.303212086
ENSMUSG00000026308	307.8510177	0.522656181	0.177904224	2.937851445	0.003304954	0.033971711	Klhl30	70788	kelch-like 30	0.096529571	0.087219949	0.100764709
ENSMUSG00000057606	54.85020113	0.608972099	0.207309394	2.937503635	0.003308663	0.033989704	Colq	382864	collagen-like tail subunit (single strand of homotrimer) of asymmetric acetylcholinesterase	0.438643324	0.27422022	0.328418371
ENSMUSG00000031849	26.15427354	0.702768771	0.239391834	2.935642199	0.00332858	0.034133684	Comp	12845	cartilage oligomeric matrix protein	-0.362959742	0.111413225	-0.071357241
ENSMUSG00000041654	377.4519704	-0.235324712	0.080221046	-2.933453542	0.003352138	0.034294192	Slc39a11	69806	solute carrier family 39 (metal ion transporter), member 11	-0.567463634	-0.291763655	-0.249236888
ENSMUSG00000044026	146.0403091	-0.466927508	0.159267126	-2.931725579	0.003370845	0.034424676	Slc35g1	240660	solute carrier family 35, member G1	-0.536428809	-0.166972502	-0.398814825
ENSMUSG00000029436	92.8294807	0.57549076	0.196464915	2.929229169	0.003398038	0.034580267	Mmp17	23948	matrix metallopeptidase 17	0.188177991	0.301067034	0.320361109
ENSMUSG00000039824	76.37303331	0.824977509	0.281851567	2.92699281	0.003422568	0.034768721	Myl6b	216459	myosin, light polypeptide 6B	0.354432853	0.365457775	0.130079072
ENSMUSG00000086844	38.85221154	0.605656663	0.207063543	2.924979715	0.003444787	0.034873068	B230206H07Rik	320871	RIKEN cDNA B230206H07 gene	0.11590515	0.346810032	0.381214685
ENSMUSG00000046844	54.02177453	0.584245969	0.199769075	2.92460667	0.003448919	0.034873068	Vat1l	270097	vesicle amine transport protein 1 homolog-like (T. californica)	-0.049845638	0.40377591	0.488748561
ENSMUSG00000033880	1984.365637	0.539947647	0.184820952	2.921463398	0.003483912	0.03518589	Lgals3bp	19039	lectin, galactoside-binding, soluble, 3 binding protein	0.704935642	0.034140481	0.345542845
ENSMUSG00000006542	168.2749024	0.557925329	0.191163897	2.918570596	0.003516402	0.035412894	Prkag3	241113	protein kinase, AMP-activated, gamma 3 non-catatlytic subunit	0.215516505	0.157086284	0.333290469
ENSMUSG00000028763	453.7698866	0.521927662	0.178934541	2.916863677	0.003535703	0.035466193	Hspg2	15530	perlecan (heparan sulfate proteoglycan 2)	-0.077733808	0.267056553	0.17919888
ENSMUSG00000024978	744.2292342	-0.511050756	0.175231301	-2.916435335	0.003540561	0.035466193	Gpam	14732	glycerol-3-phosphate acyltransferase, mitochondrial	-0.158616999	-0.288580435	-0.120186186
ENSMUSG00000106870	28.10315393	-0.50135658	0.171986958	-2.915084873	0.003555918	0.03558174	NA	NA	NA	-0.067881943	-0.285956024	-0.24277834
ENSMUSG00000024791	58.72945429	-0.556787867	0.191168952	-2.912543388	0.003584984	0.035746886	Cdca5	67849	cell division cycle associated 5	-0.384351871	-0.437426693	-0.302263014
ENSMUSG00000013523	51.00749494	0.560110423	0.192386661	2.911378683	0.003598376	0.035768755	Bcas1	76960	breast carcinoma amplified sequence 1	0.013264312	0.390909928	0.252689934
ENSMUSG00000027895	183.782669	0.518031624	0.17794445	2.911198539	0.003600452	0.035768755	Kcnc4	99738	potassium voltage gated channel, Shaw-related subfamily, member 4	0.290684038	0.333288338	0.20445704
ENSMUSG00000034783	268.4837296	-0.453372424	0.156029641	-2.905681393	0.003664544	0.036189788	Cd207	246278	CD207 antigen	-0.303946744	-0.224004253	-0.218780482
ENSMUSG00000029762	209.1442209	0.312515689	0.107595312	2.904547451	0.003677845	0.036258114	Akr1b8	14187	aldo-keto reductase family 1, member B8	0.658668549	0.23264062	0.256012645
ENSMUSG00000030806	46.02436837	-0.469006394	0.161573904	-2.902736036	0.003699183	0.03634962	Stx1b	56216	syntaxin 1B	-0.519869065	-0.161742773	-0.12603559
ENSMUSG00000096967	25.51522632	-0.553642447	0.190740752	-2.902591301	0.003700893	0.03634962	NA	NA	NA	-0.204372891	-0.238635313	-0.302476349
ENSMUSG00000063388	139.4914293	0.754478709	0.260162839	2.900024888	0.00373133	0.036481099	NA	NA	NA	0.457061647	-0.129333452	0.167800176
ENSMUSG00000103928	32.54023345	-0.670432449	0.231204278	-2.899740677	0.003734715	0.036487072	NA	NA	NA	0.07356146	-0.51287098	-0.056357465
ENSMUSG00000047963	183.8705855	0.504220826	0.174071954	2.896623011	0.003772027	0.036748145	Stbd1	52331	starch binding domain 1	0.201304624	0.439763368	0.066902122
ENSMUSG00000026556	571.4689465	-0.360491895	0.124462243	-2.89639562	0.003774762	0.036754149	Vangl2	93840	vang-like 2 (van gogh, Drosophila)	-0.584598567	-0.165601977	-0.382826821
ENSMUSG00000090210	54.61307203	0.443073504	0.153046576	2.895023951	0.003791296	0.036894435	Itga10	213119	integrin, alpha 10	0.002100045	0.2181416	0.154932202
ENSMUSG00000028525	467.5076897	0.292030783	0.100977959	2.892025006	0.003827675	0.03716617	Pde4b	18578	phosphodiesterase 4B, cAMP specific	0.578133082	0.27136119	0.279920699
ENSMUSG00000027360	128.9794718	0.544521975	0.188317057	2.891517023	0.003833868	0.037181003	Hdc	15186	histidine decarboxylase	0.656692042	0.030953477	0.252051434
ENSMUSG00000035093	1930.309794	-0.286019489	0.098928022	-2.891187803	0.003837887	0.037181003	Secisbp2l	70354	SECIS binding protein 2-like	-0.564271085	-0.361679933	-0.187573197
ENSMUSG00000097971	791.0290928	0.504345451	0.174733513	2.886369321	0.003897146	0.037587199	NA	NA	NA	-0.224976393	0.430385096	-0.230795362
ENSMUSG00000026589	114.9939091	-0.374243355	0.129707968	-2.885276526	0.0039107	0.037696975	Sec16b	89867	SEC16 homolog B (S. cerevisiae)	-0.306496872	-0.321884782	-0.099631282
ENSMUSG00000022440	350.662889	0.470586617	0.163127473	2.884778436	0.003916892	0.0377357	C1qtnf6	72709	C1q and tumor necrosis factor related protein 6	0.316925942	-0.075697093	0.442672195
ENSMUSG00000066800	328.9369125	-0.335701226	0.116513151	-2.88123035	0.00396126	0.038034078	Rnasel	24014	ribonuclease L (2', 5'-oligoisoadenylate synthetase-dependent)	0.62681767	-0.140132864	0.199486993
ENSMUSG00000068740	1839.077349	-0.414464262	0.143860405	-2.881016922	0.003963944	0.038034078	Celsr2	53883	cadherin, EGF LAG seven-pass G-type receptor 2	-0.620140521	-0.289951829	-0.393676518
ENSMUSG00000048616	45.85492557	0.537375666	0.186686122	2.878498194	0.003995736	0.03821175	Nog	18121	noggin	0.328802721	0.463498861	0.387491705
ENSMUSG00000021485	63.4788012	-0.526055945	0.182955036	-2.875329138	0.004036065	0.038455399	Mxd3	17121	Max dimerization protein 3	-0.4039887	-0.399172186	-0.226403314
ENSMUSG00000010358	513.1732229	0.253054815	0.088013953	2.875167017	0.004038138	0.038455399	Ifi35	70110	interferon-induced protein 35	0.684510399	-0.045669288	0.239809671
ENSMUSG00000028749	3933.320028	-0.356980211	0.124176983	-2.874769563	0.004043225	0.038461618	Pla2g2f	26971	phospholipase A2, group IIF	-0.502810439	-0.33720501	-0.355516479
ENSMUSG00000022758	76.52177841	0.451640854	0.157124838	2.874407764	0.00404786	0.038484612	P2rx6	18440	purinergic receptor P2X, ligand-gated ion channel, 6	-0.013917119	0.188233315	0.198426098
ENSMUSG00000039055	21.38668592	-0.62396156	0.217240562	-2.872214809	0.004076058	0.038661809	Eme1	268465	essential meiotic structure-specific endonuclease 1	-0.308745489	-0.31017879	-0.454150002
ENSMUSG00000041538	58.41890879	-0.512305154	0.178461248	-2.870680107	0.004095898	0.038771372	H2-Ob	15002	histocompatibility 2, O region beta locus	-0.319033403	-0.384829948	-0.339977175
ENSMUSG00000007033	104.2177713	0.548230614	0.191084578	2.869046885	0.004117108	0.038929665	Hspa1l	15482	heat shock protein 1-like	-0.319330803	0.139743833	0.021965877
ENSMUSG00000027496	97.44839094	-0.495060757	0.172729164	-2.866109851	0.0041555	0.039228555	Aurka	20878	aurora kinase A	-0.407551008	-0.399614993	-0.273405413
ENSMUSG00000041540	42.25379075	-0.583497906	0.203630485	-2.865474231	0.004163852	0.03924334	Sox5	20678	SRY (sex determining region Y)-box 5	-0.514112713	-0.270702548	-0.175232682
ENSMUSG00000010175	67.16877725	0.41608331	0.145263661	2.86433171	0.004178901	0.039299793	Prox1	19130	prospero homeobox 1	0.642103853	0.253093439	0.372461446
ENSMUSG00000032122	380.1972343	-0.40236418	0.140495994	-2.863883645	0.004184817	0.039334106	Slc37a2	56857	solute carrier family 37 (glycerol-3-phosphate transporter), member 2	0.581375806	-0.241025076	0.067014727
ENSMUSG00000030103	819.0898855	0.323222224	0.112906602	2.862739813	0.004199953	0.039398647	Bhlhe40	20893	basic helix-loop-helix family, member e40	0.546508126	0.317919322	0.281118002
ENSMUSG00000044749	81.43031672	-0.582657485	0.203547954	-2.86250721	0.004203037	0.039398647	Abca6	76184	ATP-binding cassette, sub-family A (ABC1), member 6	-0.287693823	0.071131723	-0.112220156
ENSMUSG00000041729	174.8426471	-0.405392302	0.141788958	-2.859124636	0.004248118	0.039671207	Coro2b	235431	coronin, actin binding protein, 2B	-0.518986909	-0.21315236	-0.242313563
ENSMUSG00000027859	45.23893435	0.477353227	0.167057069	2.857426097	0.004270921	0.039819853	Ngf	18049	nerve growth factor	0.563581582	0.134674634	0.417104571
ENSMUSG00000027923	1682.084018	-0.483263268	0.169442034	-2.852086092	0.004343334	0.040278557	Lce1b	68720	late cornified envelope 1B	-0.006900279	-0.147613941	-0.165367814
ENSMUSG00000022887	121.2647438	0.695469945	0.243860638	2.851915552	0.004345664	0.040278645	Masp1	17174	mannan-binding lectin serine peptidase 1	-0.007423056	0.242342305	0.3325265
ENSMUSG00000102829	59.92381327	-0.846583289	0.296987042	-2.850573159	0.004364051	0.040405896	NA	NA	NA	0.028119978	-0.348121647	0.084145981
ENSMUSG00000087141	221.4235022	-0.544125124	0.191034736	-2.848304629	0.004395283	0.040651683	Plcxd2	433022	phosphatidylinositol-specific phospholipase C, X domain containing 2	-0.43483871	-0.0339146	-0.393161442
ENSMUSG00000062184	94.32258281	0.4804667	0.168909709	2.844517953	0.004447868	0.041028685	Hs6st2	50786	heparan sulfate 6-O-sulfotransferase 2	0.633680173	0.23378999	0.404689289
ENSMUSG00000041235	47.1349969	-0.827666649	0.291047454	-2.843751552	0.00445858	0.041083813	Chd7	320790	chromodomain helicase DNA binding protein 7	-0.185695789	-0.386965312	-0.068748581
ENSMUSG00000017146	67.20341353	-0.591893395	0.20846285	-2.839323147	0.004520935	0.041460222	Brca1	12189	breast cancer 1, early onset	-0.220336397	-0.422048999	-0.353206435
ENSMUSG00000021263	62.73786934	-0.716947713	0.25263604	-2.837867918	0.004541597	0.041560564	Degs2	70059	delta(4)-desaturase, sphingolipid 2	0.154180928	-0.282654521	-0.166733369
ENSMUSG00000001211	2003.482069	-0.238920231	0.084245189	-2.836010377	0.004568096	0.041606843	Agpat3	28169	1-acylglycerol-3-phosphate O-acyltransferase 3	-0.60789333	-0.347858264	-0.153663752
ENSMUSG00000024261	29.36571663	-0.922165037	0.325202811	-2.83566134	0.004573091	0.041628395	Syt4	20983	synaptotagmin IV	-0.382501187	-0.258380329	-0.154450804
ENSMUSG00000038390	41.41825158	0.554235327	0.19548459	2.835186795	0.00457989	0.041648673	Gpr162	14788	G protein-coupled receptor 162	0.56979804	0.156968483	0.29413565
ENSMUSG00000015217	230.8495458	-0.41943513	0.14798441	-2.834319707	0.004592336	0.041739983	Hmgb3	15354	high mobility group box 3	-0.36148159	-0.215804247	-0.276964339
ENSMUSG00000020961	113.4121228	-0.654802334	0.231584999	-2.827481648	0.00469157	0.042530532	Ston2	108800	stonin 2	-0.412395004	-0.304009269	-0.300704697
ENSMUSG00000063286	388.2172522	-0.479136233	0.16952354	-2.826369919	0.004707886	0.042583973	NA	NA	NA	0.576768955	-0.220636903	0.046073164
ENSMUSG00000040389	560.0128968	-0.348186805	0.123192974	-2.826352778	0.004708138	0.042583973	Wdr47	99512	WD repeat domain 47	-0.586997752	-0.21613499	-0.421720687
ENSMUSG00000027459	278.781892	-0.34371882	0.121629451	-2.825950608	0.004714053	0.042600801	Fam110a	73847	family with sequence similarity 110, member A	-0.555983168	-0.085651879	-0.325153724
ENSMUSG00000087579	47.77686534	0.543756774	0.192482205	2.824971666	0.00472848	0.042686707	1500017E21Rik	668215	RIKEN cDNA 1500017E21 gene	0.173103412	0.096093292	0.139633507
ENSMUSG00000028268	441.2862276	0.378591152	0.13409815	2.823239195	0.004754109	0.042762334	Gbp3	55932	guanylate binding protein 3	0.66679934	-0.134543551	0.066510265
ENSMUSG00000036469	174.2096078	-0.437134201	0.154935383	-2.821396852	0.004781501	0.042900602	1-Mar	72925	membrane-associated ring finger (C3HC4) 1	0.604524864	-0.195206654	0.062399838
ENSMUSG00000054046	42.13149055	-0.859030177	0.30449383	-2.821174329	0.004784819	0.042900602	Klk13	626834	kallikrein related-peptidase 13	0.342781569	-0.199335774	-0.150343053
ENSMUSG00000090231	1804.999095	0.559810429	0.198465244	2.820697557	0.004791936	0.042924562	Cfb	14962	complement factor B	0.694172532	-0.155771351	0.161556733
ENSMUSG00000073647	20.71988816	-0.73242197	0.259731469	-2.819920024	0.004803562	0.042984324	NA	NA	NA	0.054930663	-0.10719838	-0.247119266
ENSMUSG00000045475	37.78154739	-0.813925325	0.2889281	-2.817051458	0.004846676	0.043258578	Lce3c	94060	late cornified envelope 3C	0.313112729	0.010256683	-0.194241529
ENSMUSG00000005124	109.0883994	0.514706344	0.182888466	2.814318229	0.004888081	0.043538552	Wisp1	22402	WNT1 inducible signaling pathway protein 1	0.307711872	0.247464897	0.320901492
ENSMUSG00000037977	80.66345301	-0.49372333	0.175458161	-2.813909181	0.004894305	0.043571623	6430571L13Rik	235599	RIKEN cDNA 6430571L13 gene	-0.500679756	-0.254667075	-0.327955479
ENSMUSG00000033295	156.8836105	-0.436999224	0.155421526	-2.811703348	0.004927993	0.043812221	Ptprf	19268	protein tyrosine phosphatase, receptor type, F	-0.592379231	-0.252026502	-0.313023236
ENSMUSG00000025986	799.1442725	-0.604588338	0.215345835	-2.807522779	0.004992415	0.044263358	Slc39a10	227059	solute carrier family 39 (zinc transporter), member 10	-0.51290998	-0.229613433	-0.267821528
ENSMUSG00000013367	37.09916201	0.521812604	0.185938507	2.806371911	0.005010283	0.044376425	Iglon5	210094	IgLON family member 5	0.129540204	0.276920799	0.235721359
ENSMUSG00000018593	22052.60247	0.559116385	0.199283971	2.805626481	0.005021887	0.044428642	Sparc	20692	secreted acidic cysteine rich glycoprotein	0.238735442	-0.064360328	0.3853596
ENSMUSG00000017417	259.3321589	0.392469322	0.139915386	2.805047638	0.005030914	0.044465862	Plxdc1	72324	plexin domain containing 1	-0.236341211	0.192604848	0.054411406
ENSMUSG00000029366	293.6766779	-0.404738127	0.144296729	-2.804901606	0.005033194	0.044465862	Dck	13178	deoxycytidine kinase	0.643297791	-0.283226374	0.058482867
ENSMUSG00000040592	21.52897145	0.712422762	0.254414164	2.800248033	0.005106335	0.044922372	Cd79b	15985	CD79B antigen	0.535976861	0.074857457	0.167101834
ENSMUSG00000056531	24.61387115	-0.619115987	0.221110492	-2.80002989	0.005109788	0.044922372	Ccdc18	73254	coiled-coil domain containing 18	-0.120195722	-0.355937673	-0.359098026
ENSMUSG00000025479	1630.442342	0.694636029	0.24816515	2.799087744	0.005124721	0.044976749	Cyp2e1	13106	cytochrome P450, family 2, subfamily e, polypeptide 1	0.454726836	0.443350092	0.413360499
ENSMUSG00000033762	59.14866309	-0.435941166	0.15578834	-2.798291366	0.005137375	0.045065009	Recql4	79456	RecQ protein-like 4	-0.3898677	-0.403693446	-0.261616536
ENSMUSG00000025020	35.66937275	0.594432035	0.21261368	2.79583156	0.005176637	0.045299843	Slit1	20562	slit homolog 1 (Drosophila)	0.644073136	0.203850233	0.239458146
ENSMUSG00000036356	197.1461649	0.346089992	0.123820946	2.795084366	0.005188617	0.045334422	Csgalnact1	234356	chondroitin sulfate N-acetylgalactosaminyltransferase 1	0.345316191	0.404756696	0.221523906
ENSMUSG00000054675	299.3794811	0.503714745	0.180216001	2.795061155	0.00518899	0.045334422	Tmem119	231633	transmembrane protein 119	-0.30619413	0.180575511	0.146867356
ENSMUSG00000079654	22.45200704	0.680079761	0.243602524	2.791759914	0.005242224	0.045684492	Prrt4	101359	proline-rich transmembrane protein 4	-0.227286985	0.327526695	0.225717782
ENSMUSG00000052776	362.6460294	0.555209782	0.198909261	2.791271657	0.005250139	0.045730501	Oas1a	246730	2'-5' oligoadenylate synthetase 1A	0.721369837	-0.106393688	0.186872247
ENSMUSG00000048572	34.5139174	0.712698293	0.255349969	2.79106474	0.005253496	0.045732173	Tmem252	226040	transmembrane protein 252	0.65586545	-0.07623396	0.196548405
ENSMUSG00000024922	665.3332194	-0.437149461	0.156869866	-2.786701316	0.005324753	0.046241138	Ovol1	18426	ovo like zinc finger 1	-0.487565553	-0.15901524	-0.489503456
ENSMUSG00000038179	200.6322396	-0.434972498	0.156112953	-2.786267834	0.00533188	0.046258171	Slamf7	75345	SLAM family member 7	0.595749534	-0.311041202	-0.005323571
ENSMUSG00000043029	369.9317598	-0.559718755	0.200896353	-2.786107104	0.005334524	0.046258171	Trpv3	246788	transient receptor potential cation channel, subfamily V, member 3	-0.587278496	-0.158166952	-0.462307079
ENSMUSG00000038578	52.83684799	-0.532201459	0.191031631	-2.785933699	0.005337379	0.046258171	Susd1	634731	sushi domain containing 1	-0.396484801	-0.339648294	-0.125925662
ENSMUSG00000042323	77.65319199	-0.752628447	0.27021452	-2.785299799	0.005347825	0.04632557	Pbrm1	66923	polybromo 1	0.20095443	-0.003383688	-0.077962178
ENSMUSG00000032942	321.0753328	0.554384194	0.199189344	2.78320207	0.005382527	0.046530329	Ucp3	22229	uncoupling protein 3 (mitochondrial, proton carrier)	0.580990238	-0.061236096	0.229955175
ENSMUSG00000057609	2526.400179	-0.478025236	0.171803095	-2.782401781	0.00539582	0.046575368	Lce1a1	67127	late cornified envelope 1A1	-0.018808103	-0.164210408	-0.144748108
ENSMUSG00000022463	1862.613613	-0.211240152	0.076000617	-2.779453137	0.005445051	0.046886888	Srebf2	20788	sterol regulatory element binding factor 2	-0.685720429	-0.257201694	-0.300819525
ENSMUSG00000035443	150.5738208	0.321915421	0.115848567	2.778760502	0.005456674	0.046902357	Thyn1	77862	thymocyte nuclear protein 1	0.681494355	0.246476852	0.281725448
ENSMUSG00000016128	297.5921363	0.379868853	0.136759724	2.777636881	0.005475577	0.046991713	Stard13	243362	StAR-related lipid transfer (START) domain containing 13	0.359180692	0.230542704	0.468834347
ENSMUSG00000039481	128.7499812	0.527016859	0.189778851	2.777005218	0.00548623	0.047022778	Nrtn	18188	neurturin	-0.115719105	0.394868126	0.143777776
ENSMUSG00000033107	35.17432744	-0.612563616	0.220630573	-2.776422181	0.005496079	0.047069332	Rnf125	67664	ring finger protein 125	-0.179555543	-0.347186729	-0.015629337
ENSMUSG00000030745	43.55680143	0.702928697	0.253358829	2.774439316	0.005529695	0.047240264	Il21r	60504	interleukin 21 receptor	0.714023563	-0.029845936	0.1619638
ENSMUSG00000031962	106.4238921	0.565319848	0.204083512	2.770041747	0.005604911	0.047625273	Cdh15	12555	cadherin 15	0.605185393	0.197416224	0.363721628
ENSMUSG00000037434	780.8877208	-0.500659205	0.180867524	-2.768098965	0.005638433	0.047816448	Slc30a1	22782	solute carrier family 30 (zinc transporter), member 1	-0.420933193	-0.197221059	-0.355109634
ENSMUSG00000071540	798.4951878	0.495222542	0.179162466	2.764097595	0.005708046	0.048335926	3425401B19Rik	100504518	RIKEN cDNA 3425401B19 gene	0.115987755	0.315509592	0.144165651
ENSMUSG00000066364	1806.603037	0.56051195	0.202795741	2.763923672	0.00571109	0.048338106	Serpina3b	271047	serine (or cysteine) peptidase inhibitor, clade A, member 3B	-0.499138744	-0.018210333	-0.027057043
ENSMUSG00000042258	52.78646757	0.584642866	0.211804706	2.76029215	0.005774969	0.048594322	Isl1	16392	ISL1 transcription factor, LIM/homeodomain	0.422769112	0.245121774	0.418129594
ENSMUSG00000053399	24.69232517	-0.844462651	0.306023799	-2.759467251	0.005789569	0.048669967	Adamts18	208936	a disintegrin-like and metallopeptidase (reprolysin type) with thrombospondin type 1 motif, 18	-0.560278459	-0.261632165	-0.25041231
ENSMUSG00000020871	22.93429456	-0.894666416	0.324258724	-2.759112862	0.005795851	0.048681236	Dlx4	13394	distal-less homeobox 4	-0.51787553	-0.18402948	-0.313759506
ENSMUSG00000032532	28.05453169	0.57628746	0.208869797	2.75907512	0.005796521	0.048681236	Cck	12424	cholecystokinin	-0.150958476	0.243863079	0.123106144
ENSMUSG00000026956	400.7473218	0.292478814	0.106094946	2.756764814	0.005837632	0.048979089	Uap1l1	227620	UDP-N-acteylglucosamine pyrophosphorylase 1-like 1	0.672415065	0.176180964	0.318986023
ENSMUSG00000022149	22.14166968	0.617502967	0.224089933	2.755603343	0.005858399	0.049082129	C9	12279	complement component 9	0.457937488	0.199017346	0.2894868
ENSMUSG00000053101	155.5536713	-0.418680625	0.151967194	-2.755072417	0.005867915	0.049114037	Gpr141	353346	G protein-coupled receptor 141	0.609739547	-0.171941041	0.0018673
ENSMUSG00000032783	44.74451932	-0.538955329	0.195703627	-2.75393633	0.005888322	0.049214007	Troap	78733	trophinin associated protein	-0.388551858	-0.43977405	-0.492054706
ENSMUSG00000037892	129.9806897	-0.369921547	0.134358999	-2.753232376	0.005901	0.049237283	Pcdh18	73173	protocadherin 18	-0.390824242	-0.4423245	-0.164354361
ENSMUSG00000026983	1125.375673	-0.423456961	0.153808087	-2.753151475	0.005902458	0.049237283	Il1f5	54450	interleukin 1 family, member 5 (delta)	0.020551732	-0.273258818	-0.159463345
ENSMUSG00000022816	4333.87301	0.318453537	0.115711351	2.752137404	0.005920767	0.049342571	Fstl1	14314	follistatin-like 1	-0.420620944	-0.025517778	-0.004067469
ENSMUSG00000089774	309.9264566	-0.380747495	0.138417783	-2.750712282	0.005946585	0.049533938	Slc5a3	53881	solute carrier family 5 (inositol transporters), member 3	-0.426587908	-0.320898235	-0.076257488
ENSMUSG00000020303	93.47118427	0.405695085	0.147529664	2.749922104	0.005960943	0.049598484	Stc2	20856	stanniocalcin 2	0.260190216	0.33633502	0.388418123
ENSMUSG00000085348	53.72023749	-0.636994811	0.231761722	-2.748490157	0.005987043	0.049727711	Gm12300	102633540	predicted gene 12300	-0.315932968	-0.271264161	-0.255384702
ENSMUSG00000027520	37.34921823	0.741867284	0.271459091	2.732887971	0.006278168	0.051431774	Zdbf2	73884	zinc finger, DBF-type containing 2	0.537899195	0.238855985	0.236328714
ENSMUSG00000026893	44.97787239	0.425062265	0.155589269	2.731951036	0.00629605	0.051505308	Gca	227960	grancalcin	0.623327172	0.192296518	0.259419054
ENSMUSG00000026946	184.4384717	0.270324651	0.099043442	2.729354363	0.006345847	0.051814962	Nmi	64685	N-myc (and STAT) interactor	0.601502062	-0.089032861	0.132270055
ENSMUSG00000032181	43.98768478	-0.494283281	0.18118805	-2.72801259	0.006371718	0.051975895	Scg3	20255	secretogranin III	-0.549176983	-0.079849222	-0.244552766
ENSMUSG00000057103	20.17512839	0.529680169	0.1941738	2.727866321	0.006374544	0.051975895	Nat8f1	66116	N-acetyltransferase 8 (GCN5-related) family member 1	0.349502793	0.081416076	0.252614401
ENSMUSG00000020377	104.4351841	0.38499493	0.141174191	2.727091456	0.006389533	0.052073641	Ltc4s	17001	leukotriene C4 synthase	0.511884276	0.423268588	0.313378389
ENSMUSG00000021835	222.8855838	-0.368823969	0.135465535	-2.722640618	0.006476247	0.052533592	Bmp4	12159	bone morphogenetic protein 4	-0.460404742	-0.25586263	-0.171298099
ENSMUSG00000032018	525.0771715	-0.322566105	0.118787548	-2.715487532	0.006617827	0.053506949	Sc5d	235293	sterol-C5-desaturase	-0.747371767	-0.127142127	-0.284166137
ENSMUSG00000044103	342.0457904	-0.488841474	0.180393614	-2.709860191	0.006731158	0.054296752	Il1f9	215257	interleukin 1 family, member 9	0.186535202	-0.23195056	-0.137549543
ENSMUSG00000025355	341.4920301	0.3457632	0.127616505	2.70939249	0.006740655	0.054348095	Mmp19	58223	matrix metallopeptidase 19	0.491641648	0.108949939	0.37993398
ENSMUSG00000066861	163.1112634	0.511500796	0.188836242	2.708700353	0.006754732	0.054411024	Oas1g	23960	2'-5' oligoadenylate synthetase 1G	0.704013729	-0.10418582	0.189908095
ENSMUSG00000037206	491.3331803	0.418389256	0.15459991	2.706271021	0.006804349	0.054658453	Islr	26968	immunoglobulin superfamily containing leucine-rich repeat	-0.445061779	0.181441976	-0.027279721
ENSMUSG00000025889	31.6617452	0.50918849	0.188629522	2.699410375	0.006946246	0.055464482	Snca	20617	synuclein, alpha	0.355849262	0.472391561	0.433445003
ENSMUSG00000002769	45.67453818	-0.88385885	0.327674985	-2.697364436	0.006989074	0.05572951	Gnmt	14711	glycine N-methyltransferase	-0.484180701	-0.267531751	-0.172142321
ENSMUSG00000027524	39.90252675	-0.494694543	0.18344622	-2.696673398	0.007003592	0.055768394	Edn3	13616	endothelin 3	-0.390588471	-0.261624527	0.101810888
ENSMUSG00000057123	51.98172427	0.460471225	0.170795451	2.696039169	0.007016942	0.055823454	Gja5	14613	gap junction protein, alpha 5	0.561407621	0.160080334	0.249649631
ENSMUSG00000075602	3820.945441	0.266966517	0.099077951	2.694509869	0.007049224	0.056003244	Ly6a	110454	lymphocyte antigen 6 complex, locus A	0.598341847	-0.122549584	0.100876089
ENSMUSG00000001157	259.267328	-0.257027792	0.095442458	-2.69301314	0.007080948	0.056197931	Gmcl1	23885	germ cell-less, spermatogenesis associated 1	-0.632715863	-0.229502379	-0.36068616
ENSMUSG00000015085	546.7529227	0.363097604	0.135025895	2.689096066	0.00716458	0.056603769	Entpd2	12496	ectonucleoside triphosphate diphosphohydrolase 2	-0.348635078	0.204886469	0.117765079
ENSMUSG00000027068	75.7921787	-0.674015601	0.250739404	-2.688111998	0.007185729	0.05664679	Dhrs9	241452	dehydrogenase/reductase (SDR family) member 9	-0.565575511	-0.10611251	-0.481125708
ENSMUSG00000029314	152.2163231	-0.3707893	0.138191495	-2.683155721	0.007293102	0.057362927	Agpat9	231510	1-acylglycerol-3-phosphate O-acyltransferase 9	-0.53710417	-0.105408847	-0.138827603
ENSMUSG00000071637	168.9575907	0.370993185	0.138300742	2.682510453	0.007307187	0.057421648	NA	NA	NA	0.281739717	0.397274825	0.377112049
ENSMUSG00000001467	1129.950513	-0.304217845	0.113449474	-2.681527157	0.007328697	0.057531659	Cyp51	13121	cytochrome P450, family 51	-0.653851837	-0.332899461	-0.291196348
ENSMUSG00000036040	31.35599465	-0.60291381	0.224956221	-2.680138414	0.007359172	0.057673441	Adamtsl2	77794	ADAMTS-like 2	-0.467597981	-0.306336685	-0.232279739
ENSMUSG00000027966	135.8814648	-0.722858968	0.269789048	-2.679348818	0.007376551	0.057783534	Col11a1	12814	collagen, type XI, alpha 1	-0.34344084	-0.361751148	-0.05159762
ENSMUSG00000022034	64.16226364	-0.576239492	0.21529439	-2.67651884	0.007439138	0.058067355	Esco2	71988	establishment of sister chromatid cohesion N-acetyltransferase 2	-0.221441511	-0.398257351	-0.379771171
ENSMUSG00000039364	86.32502544	0.415276491	0.155171762	2.676237526	0.007445386	0.058086731	Sectm1b	58210	secreted and transmembrane 1B	0.620147821	0.214177592	0.330491873
ENSMUSG00000027698	380.1793975	0.210739154	0.078827807	2.673411366	0.007508412	0.05836848	Nceh1	320024	neutral cholesterol ester hydrolase 1	0.752755566	0.166417764	0.295828985
ENSMUSG00000057003	46140.10823	-0.575373169	0.215445114	-2.670625284	0.007571011	0.058746862	Myh4	17884	myosin, heavy polypeptide 4, skeletal muscle	-0.241253241	-0.175972712	-0.150133071
ENSMUSG00000056130	54.6895927	-0.500258193	0.187366381	-2.669946388	0.007586336	0.058791443	Ticam2	225471	toll-like receptor adaptor molecule 2	0.593493421	-0.392674258	0.042754114
ENSMUSG00000074218	305.4797689	0.507609744	0.190128515	2.669824373	0.007589093	0.058791443	Cox7a1	12865	cytochrome c oxidase subunit VIIa 1	-0.233809778	0.242559218	0.055962096
ENSMUSG00000044393	319.517272	-0.387861403	0.145331281	-2.668808807	0.007612077	0.058910412	Dsg2	13511	desmoglein 2	-0.619445484	-0.125383036	-0.427216268
ENSMUSG00000018849	406.1080532	-0.284584985	0.106703708	-2.667058068	0.007651845	0.059139048	Wwc1	211652	WW, C2 and coiled-coil domain containing 1	-0.713678385	-0.134597287	-0.417567906
ENSMUSG00000022456	224.4854921	-0.337567779	0.126735348	-2.663564548	0.007731758	0.059425196	3-Sep	24050	septin 3	-0.305767029	-0.313334372	-0.034638926
ENSMUSG00000055926	306.9178572	-0.485028973	0.18215375	-2.662744917	0.007750614	0.059425196	Gm14137	623781	predicted gene 14137	-0.635894128	-0.154719976	-0.435274056
ENSMUSG00000066113	170.4508241	-0.454314316	0.170906265	-2.658266022	0.007854387	0.060073005	Adamtsl1	77739	ADAMTS-like 1	-0.123704334	-0.349024475	-0.069752637
ENSMUSG00000079055	143.2813304	0.474060315	0.178431139	2.656825022	0.007888037	0.060162678	Slc8a3	110893	solute carrier family 8 (sodium/calcium exchanger), member 3	0.231108209	0.394512151	0.346234634
ENSMUSG00000049593	342.5550217	-0.550130902	0.207103112	-2.656314029	0.007900001	0.06019891	Lce1h	67718	late cornified envelope 1H	0.426477596	0.020016858	0.070355576
ENSMUSG00000020256	55.87128703	0.443085848	0.167027517	2.652771573	0.007983388	0.060578741	Aldh1l2	216188	aldehyde dehydrogenase 1 family, member L2	0.607716917	0.062553975	0.339389127
ENSMUSG00000029156	664.002904	0.236818775	0.089282392	2.652468977	0.007990547	0.060578741	Sgcb	24051	sarcoglycan, beta (dystrophin-associated glycoprotein)	0.631272921	0.231502947	0.383119925
ENSMUSG00000027379	68.31789448	-0.636753299	0.240141569	-2.651574657	0.00801174	0.060650828	Bub1	12235	BUB1, mitotic checkpoint serine/threonine kinase	-0.319121165	-0.398654055	-0.324047945
ENSMUSG00000000627	90.31608942	0.480506479	0.181661082	2.645071101	0.008167375	0.061312614	Sema4f	20355	sema domain, immunoglobulin domain (Ig), TM domain, and short cytoplasmic domain	0.492175814	0.169309869	0.242708358
ENSMUSG00000047428	128.4381163	0.349129975	0.132046958	2.643983473	0.008193666	0.061394598	Dlk2	106565	delta-like 2 homolog (Drosophila)	0.340345136	0.462035056	0.444598449
ENSMUSG00000024972	269.7883426	-0.273247386	0.103361593	-2.643606576	0.008202794	0.061394598	Lgals12	56072	lectin, galactose binding, soluble 12	-0.516587912	-0.126722045	-0.100437979
ENSMUSG00000041329	686.9449651	0.452403575	0.17114795	2.643347903	0.008209064	0.061394598	Atp1b2	11932	ATPase, Na+/K+ transporting, beta 2 polypeptide	0.517178336	0.10835611	0.308941006
ENSMUSG00000026840	216.9307255	-0.569823267	0.215644902	-2.642414742	0.008231719	0.061427635	Lamc3	23928	laminin gamma 3	-0.202398234	-0.137138518	0.069932737
ENSMUSG00000073409	632.6319914	0.301439481	0.114151971	2.640685744	0.008273843	0.061666427	H2-Q8	15019	histocompatibility 2, Q region locus 8	0.670981733	0.135025861	0.169644796
ENSMUSG00000058258	936.431175	-0.322184559	0.122032321	-2.64015759	0.008286748	0.061709601	Idi1	319554	isopentenyl-diphosphate delta isomerase	-0.641801643	-0.337672663	-0.276983505
ENSMUSG00000081683	448.5755589	-0.257916395	0.097768036	-2.638044143	0.008338573	0.061936034	Fzd10	93897	frizzled class receptor 10	-0.625980158	-0.259363841	-0.313268824
ENSMUSG00000073842	1112.264019	0.685823615	0.260160579	2.636155017	0.008385142	0.062202048	Mup13	100039089	major urinary protein 13	0.64948711	-0.018565472	0.275843607
ENSMUSG00000050232	46.21906068	-0.620315984	0.235481977	-2.634239752	0.008432592	0.06231427	Cxcr3	12766	chemokine (C-X-C motif) receptor 3	0.399956474	-0.434866048	0.015373331
ENSMUSG00000063651	965.772485	-0.498497536	0.190254176	-2.620166062	0.008788696	0.064234483	Cnfn	72383	cornifelin	-0.510446636	-0.11125016	-0.463326831
ENSMUSG00000032372	30.19128185	0.498972602	0.190503341	2.619232816	0.008812778	0.064277224	Plscr2	18828	phospholipid scramblase 2	0.580982305	0.300476412	0.321755891
ENSMUSG00000034845	914.0098596	0.555330287	0.212021112	2.619221648	0.008813066	0.064277224	Plvap	84094	plasmalemma vesicle associated protein	0.433733234	0.150290206	0.309862943
ENSMUSG00000041449	324.5692451	0.455722128	0.174052909	2.61829654	0.008836997	0.064397623	NA	NA	NA	0.151409983	0.296845105	0.237545479
ENSMUSG00000053414	55.14677815	-0.758833162	0.290007576	-2.616597715	0.008881094	0.064583346	Hunk	26559	hormonally upregulated Neu-associated kinase	-0.467011782	-0.206151871	-0.292953454
ENSMUSG00000042453	188.9111255	0.395867101	0.151327802	2.615957519	0.008897763	0.064650369	Reln	19699	reelin	0.358031003	0.291794979	0.537208074
ENSMUSG00000028976	103.5951181	0.334209505	0.127813208	2.614827619	0.00892725	0.064787891	Slc2a5	56485	solute carrier family 2 (facilitated glucose transporter), member 5	0.473984293	0.355060651	0.345151317
ENSMUSG00000062376	197.5683156	-0.307855132	0.117772484	-2.613981814	0.00894938	0.064862445	Borcs7	66439	BLOC-1 related complex subunit 7	-0.481017019	-0.243951212	-0.141225572
ENSMUSG00000047182	70.640434	0.476428718	0.182475741	2.610915376	0.009030024	0.065283308	Irs3	16369	insulin receptor substrate 3	-0.396409988	0.245338491	0.042693142
ENSMUSG00000034362	713.1406955	-0.450285925	0.172636731	-2.608285744	0.009099696	0.065513275	Csta1	209294	cystatin A1	0.062472703	-0.1242127	-0.200393462
ENSMUSG00000033467	143.3410584	0.45062265	0.172944151	2.605596363	0.009171447	0.065839379	Crlf2	57914	cytokine receptor-like factor 2	0.404635437	0.330027538	0.256102564
ENSMUSG00000027985	102.4392196	-0.771056564	0.296521456	-2.60033987	0.009313147	0.066471583	Lef1	16842	lymphoid enhancer binding factor 1	-0.487913556	-0.214517854	-0.302653853
ENSMUSG00000078598	345.3171617	-0.418405099	0.161117868	-2.596888264	0.009407252	0.067005431	Skint5	242627	selection and upkeep of intraepithelial T cells 5	-0.052037497	-0.216876948	-0.183330675
ENSMUSG00000035373	254.4978462	0.438372423	0.168825291	2.596603983	0.00941504	0.067033388	Ccl7	20306	chemokine (C-C motif) ligand 7	0.665950346	0.069123366	0.208131494
ENSMUSG00000019214	57.1608105	-0.460708725	0.177804667	-2.591094669	0.009567117	0.067683151	Chtf18	214901	CTF18, chromosome transmission fidelity factor 18	-0.283975561	-0.255530789	-0.295554217
ENSMUSG00000046676	889.5187431	-0.398360745	0.153804474	-2.590046536	0.009596296	0.067785028	Lce1l	73730	late cornified envelope 1L	0.091631673	-0.07888555	-0.057802932
ENSMUSG00000028179	51.98260744	-0.485745923	0.187645197	-2.588640316	0.009635568	0.067934485	Cth	107869	cystathionase (cystathionine gamma-lyase)	-0.556884985	-0.095203317	-0.274984469
ENSMUSG00000046245	77.84752141	0.488106332	0.188571417	2.588442825	0.009641095	0.067934485	Pilra	231805	paired immunoglobin-like type 2 receptor alpha	0.671247595	0.164854781	0.14438038
ENSMUSG00000027499	1438.694836	0.400055759	0.154559522	2.588360487	0.0096434	0.067934485	Pkia	18767	protein kinase inhibitor, alpha	-0.087159805	0.295977025	0.004750402
ENSMUSG00000034472	80.37546165	0.591501297	0.228698474	2.586380602	0.009698977	0.068159961	Rasd2	75141	RASD family, member 2	0.509041678	0.359575255	0.357312182
ENSMUSG00000038112	65.08433236	-0.535801037	0.207188743	-2.586052837	0.009708205	0.068169591	AW551984	244810	expressed sequence AW551984	-0.452736918	-0.294773958	-0.160214495
ENSMUSG00000029401	131.3773662	0.319334294	0.1236753	2.582037747	0.009821884	0.068715724	Rilpl2	80291	Rab interacting lysosomal protein-like 2	0.528047856	0.135268667	0.287304539
ENSMUSG00000031504	57.69738556	0.341502663	0.132267569	2.581907762	0.009825584	0.068715724	Rab20	19332	RAB20, member RAS oncogene family	0.586833398	0.35072904	0.108237769
ENSMUSG00000093938	291.9443019	-0.42879059	0.166705822	-2.572139264	0.010107223	0.070148168	Evi2b	216984	ecotropic viral integration site 2b	0.607910905	-0.301601334	0.035246455
ENSMUSG00000050368	22.12191209	0.516615395	0.200874791	2.571827915	0.010116316	0.070183208	Hoxd10	15430	homeobox D10	0.592271412	0.027641054	0.10796148
ENSMUSG00000014609	25.20627743	0.538869015	0.209548959	2.571566172	0.010123967	0.070208211	Chrne	11448	cholinergic receptor, nicotinic, epsilon polypeptide	0.569408579	0.296886239	0.298385361
ENSMUSG00000068735	466.6215685	0.307920226	0.119760017	2.571143793	0.010136323	0.070223197	Trp53i11	277414	transformation related protein 53 inducible protein 11	0.595468009	0.281987309	0.331718211
ENSMUSG00000086390	67.28784301	-0.360755084	0.140381741	-2.569814854	0.010175288	0.070391894	NA	NA	NA	-0.460716673	-0.0193208	-0.358500758
ENSMUSG00000020695	743.1744565	0.393985619	0.153416504	2.568078463	0.010226401	0.07062833	Mrc2	17534	mannose receptor, C type 2	-0.282551182	0.067708935	0.092632985
ENSMUSG00000027919	341.9184302	-0.675223078	0.262967686	-2.567703612	0.010237465	0.07062833	Lce1g	66195	late cornified envelope 1G	0.431323402	-0.002053454	0.078913011
ENSMUSG00000067594	43521.26674	-0.39773087	0.154962577	-2.566625301	0.010269352	0.070792022	Krt77	406220	keratin 77	-0.41078946	-0.314712518	-0.259305797
ENSMUSG00000051344	298.5839135	-0.233798361	0.091123773	-2.565723004	0.010296101	0.070905445	Plekhm3	241075	pleckstrin homology domain containing, family M, member 3	0.464891309	-0.155621817	0.04766972
ENSMUSG00000033105	573.8257685	-0.282602875	0.110160169	-2.565381634	0.010306238	0.070905445	Lss	16987	lanosterol synthase	-0.671084351	-0.350203694	-0.187371476
ENSMUSG00000050762	77.16228696	-0.540690267	0.210873	-2.564056412	0.010345673	0.071040622	Prss27	213171	protease, serine 27	-0.005808936	-0.357507248	-0.369151373
ENSMUSG00000052026	27.41584043	0.597206643	0.233065116	2.562402533	0.010395076	0.071164726	Slc6a7	240332	solute carrier family 6 (neurotransmitter transporter, L-proline), member 7	-0.367307037	0.319107853	-0.113147626
ENSMUSG00000028463	32.04627597	-0.540901283	0.211097422	-2.562330115	0.010397244	0.071164726	Car9	230099	carbonic anhydrase 9	-0.019990839	-0.450180988	-0.242390314
ENSMUSG00000038217	212.7912807	-0.277328232	0.108360506	-2.559310975	0.010487988	0.071696624	Tlcd2	380712	TLC domain containing 2	-0.566268837	-0.34293042	-0.150467836
ENSMUSG00000062785	48.89579195	-0.380467097	0.148666701	-2.55919513	0.010491483	0.071696624	Kcnc3	16504	potassium voltage gated channel, Shaw-related subfamily, member 3	-0.553689231	-0.261912427	-0.368892531
ENSMUSG00000020261	111.2450888	-0.480503342	0.187808023	-2.558481437	0.010513043	0.071815675	Slc36a1	215335	solute carrier family 36 (proton/amino acid symporter), member 1	0.237684674	-0.355407776	0.006135454
ENSMUSG00000029910	140.2381491	-0.416361661	0.162806546	-2.557401232	0.01054575	0.072010748	Mad2l1	56150	MAD2 mitotic arrest deficient-like 1	-0.266077306	-0.399572081	-0.309046502
ENSMUSG00000024593	47.84800665	0.500910745	0.196006879	2.555577372	0.010601179	0.072247076	Megf10	70417	multiple EGF-like-domains 10	0.657967185	0.235321988	0.348038414
ENSMUSG00000020017	2460.824773	-0.359791012	0.14086489	-2.554156763	0.010644532	0.072285524	Hal	15109	histidine ammonia lyase	0.008079352	-0.313863846	-0.103825176
ENSMUSG00000024793	61.8524794	-0.382271644	0.149864443	-2.550782795	0.010748129	0.072814775	Tnfrsf25	85030	tumor necrosis factor receptor superfamily, member 25	-0.422066496	-0.183115739	-0.247609533
ENSMUSG00000049281	40.7511727	0.467389164	0.183362271	2.548993098	0.010803444	0.0730232	Scn3b	235281	sodium channel, voltage-gated, type III, beta	0.650206955	0.204607027	0.361792993
ENSMUSG00000050370	23.3766526	0.602518786	0.236512534	2.547513131	0.010849377	0.073297124	Ch25h	12642	cholesterol 25-hydroxylase	0.604612001	0.258803133	0.299668352
ENSMUSG00000001804	63.0119252	-0.82214366	0.322892334	-2.546185128	0.010890741	0.0734548	Dsg4	16769	desmoglein 4	-0.504673199	-0.111733209	-0.34379167
ENSMUSG00000026109	86.68646847	-0.510277574	0.200419024	-2.546053576	0.010894847	0.0734548	Tmeff2	56363	transmembrane protein with EGF-like and two follistatin-like domains 2	-0.654962044	-0.255455715	-0.173044244
ENSMUSG00000023968	32.85199809	-0.440674559	0.173085957	-2.545986787	0.010896931	0.0734548	Crip3	114570	cysteine-rich protein 3	-0.378988311	-0.28302659	-0.336072948
ENSMUSG00000037533	50.83622946	-0.456010756	0.179124361	-2.545777436	0.010903468	0.073470321	Rapgef6	192786	Rap guanine nucleotide exchange factor (GEF) 6	0.300738812	-0.045241653	0.007918113
ENSMUSG00000028023	84.75546	0.438202008	0.172202514	2.544689959	0.01093748	0.07361374	Pitx2	18741	paired-like homeodomain transcription factor 2	0.426587904	0.347043532	0.345434699
ENSMUSG00000031398	445.3358892	-0.252209201	0.09916196	-2.543406775	0.010977735	0.073798789	Plxna3	18846	plexin A3	-0.663593233	-0.318118047	-0.328512668
ENSMUSG00000005220	31.1759844	-0.790940163	0.311694977	-2.537545426	0.011163288	0.074662249	Corin	53419	corin	-0.480054223	-0.196796497	-0.359824387
ENSMUSG00000030365	47.49648902	-0.464903486	0.183236479	-2.537177584	0.011175025	0.074662249	Clec2i	93675	C-type lectin domain family 2, member i	0.451467889	-0.350334081	-0.139552906
ENSMUSG00000026955	52.76732627	-0.438704582	0.173019644	-2.535576719	0.011226234	0.074917838	Sapcd2	72080	suppressor APC domain containing 2	-0.548243087	-0.318727717	-0.323774123
ENSMUSG00000041193	67.42893874	-0.41960505	0.165555599	-2.534526479	0.011259942	0.075005126	Pla2g5	18784	phospholipase A2, group V	0.2419164	-0.019558698	0.212710897
ENSMUSG00000050425	150.1639684	0.35296332	0.139263722	2.534495805	0.011260928	0.075005126	Mrgprb2	243979	MAS-related GPR, member B2	0.453200325	0.404145984	0.300201709
ENSMUSG00000031937	124.5171966	-0.311659961	0.123123413	-2.531281032	0.011364675	0.075459089	Vstm5	69137	V-set and transmembrane domain containing 5	-0.407846411	-0.258688624	-0.218772664
ENSMUSG00000062248	148.9313729	-0.401992853	0.158956492	-2.528948951	0.011440467	0.075747322	Cks2	66197	CDC28 protein kinase regulatory subunit 2	-0.274671865	-0.382900288	-0.27908485
ENSMUSG00000074109	37.76316058	0.506588682	0.200699628	2.524113708	0.01159904	0.076639357	Mrgprx2	243978	MAS-related GPR, member X2	0.503859743	0.238793542	0.317867804
ENSMUSG00000056071	111.5946276	0.811960635	0.32237578	2.518677536	0.011779648	0.077449325	S100a9	20202	S100 calcium binding protein A9 (calgranulin B)	0.501740032	-0.001744061	-0.083955534
ENSMUSG00000030142	44.47186511	0.76895804	0.305382522	2.518015883	0.0118018	0.077467231	Clec4e	56619	C-type lectin domain family 4, member e	0.522644991	0.139240972	0.192175016
ENSMUSG00000003873	515.8010911	0.270965544	0.107736055	2.515086935	0.011900304	0.07782969	Bax	12028	BCL2-associated X protein	0.678224729	0.112249742	0.348897454
ENSMUSG00000043251	31.21214132	0.53473657	0.212690632	2.514151959	0.011931901	0.077889546	Exoc3l	277978	exocyst complex component 3-like	0.615461966	0.042297559	0.358536584
ENSMUSG00000026271	113.5056074	-0.53588702	0.213419995	-2.510950397	0.012040662	0.078388909	Gpr35	64095	G protein-coupled receptor 35	0.573033835	-0.245585958	-0.017552543
ENSMUSG00000084128	1355.606719	-0.261807908	0.10427853	-2.51065975	0.012050578	0.078398795	Esrp2	77411	epithelial splicing regulatory protein 2	-0.700680517	-0.145992451	-0.448197417
ENSMUSG00000020102	79.85528278	-0.42464822	0.169200828	-2.509728968	0.012082386	0.078517406	Slc16a7	20503	solute carrier family 16 (monocarboxylic acid transporters), member 7	-0.494579705	-0.258618581	-0.365995147
ENSMUSG00000028681	186.7727046	-0.646656541	0.257848187	-2.507896399	0.012145227	0.078778256	Ptch2	19207	patched 2	-0.61292913	-0.303804739	-0.155596311
ENSMUSG00000071757	290.0316066	0.298214627	0.11901386	2.505713426	0.012220462	0.079169563	Zhx2	387609	zinc fingers and homeoboxes 2	-0.458371563	0.105243692	0.036264608
ENSMUSG00000067081	53.21552603	0.50230689	0.200472361	2.505616676	0.012223806	0.079169563	Asb18	208372	ankyrin repeat and SOCS box-containing 18	0.02906011	0.102504644	0.127056466
ENSMUSG00000000305	213.5084112	-0.485677995	0.194080824	-2.502452248	0.012333626	0.079643003	Cdh4	12561	cadherin 4	-0.171664089	-0.128699455	-0.101481857
ENSMUSG00000031844	57.27605061	-0.38615038	0.154327195	-2.502153814	0.012344028	0.079680519	Hsd17b2	15486	hydroxysteroid (17-beta) dehydrogenase 2	-0.593285976	-0.372754191	-0.292063529
ENSMUSG00000026527	22.38640635	-0.512124872	0.204904006	-2.499340455	0.012442471	0.080152796	Rgs7	24012	regulator of G protein signaling 7	-0.158212265	-0.212497329	-0.037316345
ENSMUSG00000024486	121.3364728	0.326671076	0.130883847	2.495885358	0.01256432	0.080403348	Hbegf	15200	heparin-binding EGF-like growth factor	0.328428321	0.345957787	-0.056279615
ENSMUSG00000011148	2002.285001	0.393592699	0.157739175	2.495212107	0.012588186	0.080448476	Adssl1	11565	adenylosuccinate synthetase like 1	-0.165514726	0.255118745	0.109508564
ENSMUSG00000001930	674.4937975	0.485187437	0.194581735	2.493489102	0.012649447	0.080661724	Vwf	22371	Von Willebrand factor homolog	0.529896715	0.098334285	0.439251276
ENSMUSG00000004651	62.29299883	-0.821053949	0.32950994	-2.491742583	0.012711813	0.080881065	Tyr	22173	tyrosinase	-0.421008456	-0.198720848	-0.166019807
ENSMUSG00000071489	77.03574998	0.368904687	0.148102045	2.490881785	0.012742651	0.080928893	Ptgdr	19214	prostaglandin D receptor	0.711337335	-0.028307231	0.246885581
ENSMUSG00000031529	208.2544395	-0.483943022	0.19438194	-2.489650129	0.01278689	0.08115045	Tnks	21951	tankyrase, TRF1-interacting ankyrin-related ADP-ribose polymerase	0.313643368	-0.003136403	-0.015988103
ENSMUSG00000028883	131.3419397	0.306481744	0.123170914	2.48826393	0.012836843	0.081289073	Sema3a	20346	sema domain, immunoglobulin domain (Ig), short basic domain, secreted, (semaphorin) 3A	0.554305586	0.267118742	0.357709879
ENSMUSG00000025473	439.9701832	-0.323955876	0.130213554	-2.487881377	0.012850659	0.081346874	Adam8	11501	a disintegrin and metallopeptidase domain 8	0.449521248	-0.189607796	0.159109309
ENSMUSG00000020152	2713.163049	-0.198376208	0.079748968	-2.487508163	0.01286415	0.081375585	Actr2	66713	ARP2 actin-related protein 2	0.575857224	-0.198985704	-0.003347625
ENSMUSG00000057855	71.44479874	-0.767865656	0.308747184	-2.487036954	0.012881202	0.081451069	NA	NA	NA	-0.413628939	-0.014729669	-0.338977663
ENSMUSG00000042532	107.7877994	-0.779528141	0.31353715	-2.486238525	0.01291014	0.081518466	Golga7b	71146	golgi autoantigen, golgin subfamily a, 7B	-0.554309358	-0.124016047	-0.318321714
ENSMUSG00000099009	554.5907884	-0.341680646	0.137546471	-2.484110592	0.012987547	0.081944335	NA	NA	NA	-0.100594003	-0.482887679	-0.170967719
ENSMUSG00000020354	48.36994937	0.439610618	0.177065171	2.482761658	0.013036828	0.082068597	Sgcd	24052	sarcoglycan, delta (dystrophin-associated glycoprotein)	0.256518926	0.520275747	0.183552345
ENSMUSG00000032363	108.111399	0.34580676	0.13944015	2.479965486	0.01313951	0.08251308	Adamts7	108153	a disintegrin-like and metallopeptidase (reprolysin type) with thrombospondin type 1 motif, 7	0.385958222	0.172393391	0.42605234
ENSMUSG00000098318	27.98605932	-0.525952013	0.212126038	-2.479431658	0.013159195	0.08257692	Lockd	381822	lncRNA downstream of Cdkn1b	-0.190291125	-0.229340091	-0.216945185
ENSMUSG00000040896	23.68731141	0.513976703	0.207690253	2.47472713	0.013333801	0.083341058	Kcnd3	56543	potassium voltage-gated channel, Shal-related family, member 3	0.498914197	0.3390674	0.229868047
ENSMUSG00000079588	851.4132214	0.382251502	0.154613602	2.472301907	0.013424609	0.083757782	Tmem182	381339	transmembrane protein 182	0.027307113	0.29486361	0.167023763
ENSMUSG00000022876	87.67883466	-0.438613694	0.177479886	-2.471343106	0.01346066	0.083892211	Samsn1	67742	SAM domain, SH3 domain and nuclear localization signals, 1	0.640252784	-0.089634669	0.092717364
ENSMUSG00000020836	292.3316061	0.444679876	0.180188391	2.467860849	0.013592315	0.084344187	Coro6	216961	coronin 6	0.364020616	0.211506756	0.280785438
ENSMUSG00000038560	622.8595252	-0.470294012	0.190865649	-2.464005522	0.0137394	0.085048991	Sp6	83395	trans-acting transcription factor 6	-0.641460276	-0.157195302	-0.398962423
ENSMUSG00000046618	305.4445024	0.431290937	0.175279479	2.460590025	0.013870877	0.085527215	Olfml2a	241327	olfactomedin-like 2A	0.380105144	0.112773614	0.352371024
ENSMUSG00000006456	368.7266469	-0.247203956	0.100482835	-2.460161053	0.013887468	0.0855687	Rbm14	56275	RNA binding motif protein 14	-0.570440782	-0.413587503	-0.227520408
ENSMUSG00000049133	4680.86777	-0.366159138	0.148865529	-2.459663697	0.013906726	0.085656942	Flg2	229574	filaggrin family member 2	-0.40055288	-0.265671887	-0.227300679
ENSMUSG00000078853	510.3809313	0.365749052	0.149023958	2.454296991	0.014116034	0.086333209	Igtp	16145	interferon gamma induced GTPase	0.642927386	-0.096448457	0.147975799
ENSMUSG00000056758	21.97478574	0.640215825	0.261517206	2.448082997	0.014361857	0.087438832	Hmga2	15364	high mobility group AT-hook 2	0.624051633	0.173245439	0.261198351
ENSMUSG00000027022	4071.440443	0.385342205	0.157468897	2.447100424	0.014401071	0.087490539	Xirp2	241431	xin actin-binding repeat containing 2	-0.238245657	0.039359554	-0.205219291
ENSMUSG00000014846	1720.045018	0.254535228	0.104110194	2.444863631	0.014490692	0.087819769	Tppp3	67971	tubulin polymerization-promoting protein family member 3	-0.524342854	0.055573357	-0.108147737
ENSMUSG00000047910	31.75785677	0.401003446	0.164128265	2.443232095	0.014556373	0.088125478	Pcdhb16	93887	protocadherin beta 16	0.398073615	0.026360303	0.318364639
ENSMUSG00000031343	41.01773207	-0.609495643	0.249637539	-2.441522396	0.014625481	0.088328132	Gabra3	14396	gamma-aminobutyric acid (GABA) A receptor, subunit alpha 3	-0.440190528	-0.137771328	-0.234575673
ENSMUSG00000029826	414.2907393	-0.237487345	0.097302228	-2.440718466	0.014658077	0.088410745	Zc3hav1	78781	zinc finger CCCH type, antiviral 1	0.622879118	-0.159988498	0.080004681
ENSMUSG00000072844	53.75750334	0.581541926	0.238364963	2.439712274	0.014698964	0.088617694	G530011O06Rik	654820	RIKEN cDNA G530011O06 gene	0.42927508	0.043946595	0.208006394
ENSMUSG00000037686	143.8543408	-0.3008149	0.123585856	-2.434056038	0.014930683	0.089547973	Aspg	104816	asparaginase	-7.78E-05	-0.264245569	-0.028628176
ENSMUSG00000078675	593.2785446	0.482399125	0.198316821	2.432467009	0.014996358	0.089879724	Mup16	100039177	major urinary protein 16	0.278456171	0.011810855	0.174733092
ENSMUSG00000049685	2122.862803	-0.775964242	0.319820976	-2.426245623	0.015255941	0.091152147	Cyp2g1	13108	cytochrome P450, family 2, subfamily g, polypeptide 1	-0.570129591	-0.387889947	-0.262887132
ENSMUSG00000040631	316.8521516	-0.33584513	0.138609856	-2.422952732	0.01539493	0.0918416	Dok4	114255	docking protein 4	-0.626416644	0.01009409	-0.35676834
ENSMUSG00000067616	341.7838497	-0.314591313	0.129846037	-2.422802578	0.015401294	0.0918416	Klk11	56538	kallikrein related-peptidase 11	-0.344945019	-0.349244333	-0.250339865
ENSMUSG00000033419	90.7637869	-0.289598108	0.119694119	-2.419484854	0.015542508	0.092207954	Snap91	20616	synaptosomal-associated protein 91	-0.528134902	-0.290360033	-0.253663277
ENSMUSG00000035000	511.6512135	-0.31952084	0.132070951	-2.419312032	0.015549895	0.092207954	Dpp4	13482	dipeptidylpeptidase 4	-0.533369592	-0.259700567	-0.337038194
ENSMUSG00000047205	310.6860889	-0.232774876	0.096219952	-2.419195502	0.015554878	0.092207954	Dusp18	75219	dual specificity phosphatase 18	-0.497981444	-0.372089745	-0.384328778
ENSMUSG00000028680	491.6717482	-0.454608842	0.18815978	-2.416078726	0.015688669	0.092684404	Plk3	12795	polo-like kinase 3	-0.508199568	-0.063681539	-0.427653118
ENSMUSG00000069835	36.86038754	0.41232017	0.170757754	2.414649761	0.015750347	0.092922225	Sat2	69215	spermidine/spermine N1-acetyl transferase 2	0.399749554	0.44938556	0.164511602
ENSMUSG00000040197	250.0896359	-0.43284924	0.17940334	-2.412715614	0.015834169	0.093258202	Cd209e	170780	CD209e antigen	-0.601094904	-0.19945843	-0.244401173
ENSMUSG00000045005	203.6764619	-0.539089124	0.223528719	-2.411721971	0.015877384	0.093480993	Fzd5	14367	frizzled class receptor 5	-0.483177652	-0.079262206	-0.411135393
ENSMUSG00000025656	79.65622913	0.337832303	0.140367827	2.406764503	0.016094545	0.09427969	Arhgef9	236915	CDC42 guanine nucleotide exchange factor (GEF) 9	0.354560826	0.515661772	0.262088273
ENSMUSG00000035929	2582.317059	0.272829342	0.113430239	2.405261103	0.016160915	0.094600262	H2-Q4	15015	histocompatibility 2, Q region locus 4	0.733393624	0.124835264	0.285168372
ENSMUSG00000048534	128.7007467	-0.380722308	0.158385826	-2.403765027	0.0162272	0.094896577	Amica1	270152	adhesion molecule, interacts with CXADR antigen 1	0.267517115	-0.370712591	-0.116023854
ENSMUSG00000040680	54.52035004	-0.285617381	0.118905943	-2.402044634	0.016303719	0.095192622	Kremen2	73016	kringle containing transmembrane protein 2	-0.41654605	-0.327542237	-0.076724423
ENSMUSG00000025492	3015.350524	0.267025994	0.111375056	2.397538581	0.016505643	0.096010783	Ifitm3	66141	interferon induced transmembrane protein 3	0.760376073	-0.059571492	0.234511503
ENSMUSG00000024713	119.0957235	-0.411043718	0.171445032	-2.397524816	0.016506263	0.096010783	Pcsk5	18552	proprotein convertase subtilisin/kexin type 5	-0.593320897	-0.226565344	-0.224155634
ENSMUSG00000030207	464.2318159	-0.179755639	0.074981155	-2.397344227	0.016514401	0.09602593	Fam234b	74525	family with sequence similarity 234, member B	-0.640415519	-0.295970289	-0.452476539
ENSMUSG00000027827	31.63810785	0.473125704	0.197608901	2.394252997	0.016654257	0.096612506	Kcnab1	16497	potassium voltage-gated channel, shaker-related subfamily, beta member 1	0.32439168	0.337812042	0.489831072
ENSMUSG00000030223	283.5923748	-0.344211192	0.143892737	-2.39213736	0.016750572	0.097073873	Ptpro	19277	protein tyrosine phosphatase, receptor type, O	0.4884192	-0.357016676	-0.099062505
ENSMUSG00000070354	47.2353234	-0.565404041	0.236529547	-2.390416121	0.016829293	0.097270173	Gm21975	101488212	predicted gene 21975	0.508438503	-0.309416839	-0.150219885
ENSMUSG00000008167	377.8663668	0.228425761	0.095567481	2.390203839	0.016839024	0.097294008	Fbxw9	68628	F-box and WD-40 domain protein 9	0.633246412	0.1753382	0.276877082
ENSMUSG00000062082	42.10430849	0.450874062	0.188994142	2.385650994	0.017048922	0.098017179	Cd200r4	239849	CD200 receptor 4	0.629917253	0.181324304	0.122437076
ENSMUSG00000074738	140.8196089	0.549242129	0.230292415	2.38497707	0.017080186	0.098131889	B930041F14Rik	230991	RIKEN cDNA B930041F14 gene	0.312141434	0.566796411	0.343816409
ENSMUSG00000030149	128.4287323	-0.417306791	0.174987466	-2.384781036	0.01708929	0.098151693	Klrk1	27007	killer cell lectin-like receptor subfamily K, member 1	0.526919322	-0.280392558	-0.12222393
ENSMUSG00000021214	742.0844903	-0.444041486	0.186234039	-2.384319692	0.017110731	0.098218776	Akr1c18	105349	aldo-keto reductase family 1, member C18	-0.673823008	-0.186205021	-0.34070824
ENSMUSG00000071714	552.3636124	0.307569234	0.129039786	2.38352251	0.017147836	0.09826027	Csf2rb2	12984	colony stimulating factor 2 receptor, beta 2, low-affinity (granulocyte-macrophage)	0.694636367	0.011588777	0.255821803
ENSMUSG00000043505	31.99652753	0.456697328	0.191676447	2.382647089	0.017188664	0.098461705	Gimap5	317757	GTPase, IMAP family member 5	0.592998612	-0.131714526	0.176927308
ENSMUSG00000031980	158.8209731	-0.453076014	0.19035304	-2.380187961	0.017303809	0.098930896	Agt	11606	angiotensinogen (serpin peptidase inhibitor, clade A, member 8)	-0.509388507	-0.106291927	-0.019442546
ENSMUSG00000023908	216.0861596	-0.222854695	0.093658205	-2.379446574	0.017338656	0.099059277	Pkmyt1	268930	protein kinase, membrane associated tyrosine/threonine 1	-0.564745993	-0.193332154	-0.238317462
ENSMUSG00000022973	107.618496	-0.393098002	0.165290136	-2.378230255	0.01739596	0.099288583	Synj1	104015	synaptojanin 1	0.590545389	-0.169229262	0.13006363
ENSMUSG00000028773	636.93114	0.466063566	0.196013268	2.377714376	0.017420314	0.099331394	Fabp3	14077	fatty acid binding protein 3, muscle and heart	0.220085383	0.227365712	-0.037265672
ENSMUSG00000034959	34.70288459	-0.505826892	0.212786513	-2.377156737	0.017446673	0.099407186	5031414D18Rik	271221	RIKEN cDNA 5031414D18 gene	0.541283134	-0.270565501	0.029331314
ENSMUSG00000054641	477.2054403	0.286418837	0.120587024	2.375204458	0.017539232	0.099778102	Mmrn1	70945	multimerin 1	0.495452834	0.264055791	0.418792757
ENSMUSG00000030523	141.6780353	-0.77499174	0.327187794	-2.368645022	0.01785338	0.100936458	Trpm1	17364	transient receptor potential cation channel, subfamily M, member 1	-0.402595805	-0.195640524	-0.174166963
ENSMUSG00000050505	56.7697079	0.385874573	0.163236268	2.363902207	0.018083585	0.101905908	Pcdh20	219257	protocadherin 20	0.208429733	0.366764185	0.420841948
ENSMUSG00000024691	393.4623806	-0.264186223	0.111817408	-2.362657365	0.018144436	0.102116158	Fam111a	107373	family with sequence similarity 111, member A	0.531109566	-0.339235683	0.002908946
ENSMUSG00000005338	779.5880065	-0.418518463	0.177166882	-2.362283849	0.01816273	0.102185967	Cadm3	94332	cell adhesion molecule 3	-0.490721812	-0.208484726	-0.092165832
ENSMUSG00000027710	1654.819604	-0.165207625	0.070171878	-2.354328113	0.018556224	0.103398899	Acad9	229211	acyl-Coenzyme A dehydrogenase family, member 9	-0.715819173	-0.224537835	-0.341929908
ENSMUSG00000021203	239.2365209	-0.450095361	0.191179839	-2.354303478	0.018557454	0.103398899	Otub2	68149	OTU domain, ubiquitin aldehyde binding 2	-0.517214009	-0.157511991	-0.392696617
ENSMUSG00000001985	50.01022614	0.445916871	0.189747097	2.350058991	0.018770436	0.104086237	Grik3	14807	glutamate receptor, ionotropic, kainate 3	-0.11031162	0.383894546	0.189311632
ENSMUSG00000021768	197.4115694	0.362723413	0.154422311	2.34890549	0.018828685	0.10424259	Dusp13	27389	dual specificity phosphatase 13	-0.158854895	0.179456224	0.101204013
ENSMUSG00000031342	738.1340665	0.210686719	0.089730555	2.347993047	0.018874874	0.104331931	Gpm6b	14758	glycoprotein m6b	0.614084619	0.268918515	0.467047508
ENSMUSG00000022490	120.4839935	-0.429029663	0.182800005	-2.346989336	0.018925797	0.104510053	Ppp1r1a	58200	protein phosphatase 1, regulatory (inhibitor) subunit 1A	-0.568218907	-0.085064071	-0.22913277
ENSMUSG00000011008	67.0966493	-0.320985662	0.136853311	-2.345472393	0.019002986	0.104839684	Mcoln2	68279	mucolipin 2	0.649129482	-0.066221884	0.10028005
ENSMUSG00000056144	276.3921683	0.260035736	0.111031087	2.342008383	0.019180284	0.105415619	Trim34a	94094	tripartite motif-containing 34A	0.761876354	-0.007175336	0.143591627
ENSMUSG00000037280	278.6614158	-0.445012903	0.190228091	-2.339364814	0.019316561	0.105866728	Galnt6	207839	UDP-N-acetyl-alpha-D-galactosamine:polypeptide N-acetylgalactosaminyltransferase 6	0.462353673	-0.071761594	-0.068571586
ENSMUSG00000071454	102.4729976	-0.384570106	0.164487944	-2.337983547	0.019388102	0.105987068	Dtnb	13528	dystrobrevin, beta	-0.575544636	-0.186980081	-0.274703656
ENSMUSG00000042606	162.6725307	-0.309634618	0.132456036	-2.33764068	0.019405896	0.106002215	Hirip3	233876	HIRA interacting protein 3	-0.46290632	-0.513980623	-0.193991809
ENSMUSG00000102602	27.88145839	-0.724442241	0.309933879	-2.337409008	0.019417927	0.106002215	NA	NA	NA	0.090893353	-0.078474938	0.07149062
ENSMUSG00000032338	20.43733391	0.582501999	0.249235329	2.337156621	0.019431042	0.106002215	Hcn4	330953	hyperpolarization-activated, cyclic nucleotide-gated K+ 4	-0.334372691	0.190603557	-0.037535846
ENSMUSG00000044294	157.6847529	-0.753320277	0.322599963	-2.33515302	0.019535428	0.106416811	Krt84	16680	keratin 84	-0.416369405	0.00883853	-0.374666552
ENSMUSG00000053846	85.61353695	-0.418087736	0.17916666	-2.333513027	0.019621235	0.106756995	Lipg	16891	lipase, endothelial	-0.446790343	-0.496016362	-0.256528159
ENSMUSG00000068874	563.6455723	-0.358702328	0.15377978	-2.332571475	0.019670648	0.106928713	Selenbp1	20341	selenium binding protein 1	-0.576217102	-0.095024045	-0.134169199
ENSMUSG00000034839	41.20562429	-0.469174579	0.201227648	-2.331561214	0.019723786	0.106997136	Larp6	67557	La ribonucleoprotein domain family, member 6	-0.316156575	-0.165566488	-0.178606872
ENSMUSG00000054863	49.46831544	0.371879986	0.159502497	2.331499467	0.019727038	0.106997136	Fam19a5	106014	family with sequence similarity 19, member A5	-0.347500287	0.398277475	-0.1587757
ENSMUSG00000089773	149.720685	-0.326702553	0.140242855	-2.329548641	0.019830019	0.107295631	Skint1	639781	selection and upkeep of intraepithelial T cells 1	-0.273821295	-0.313183449	-0.263005305
ENSMUSG00000037613	145.1819829	0.255350715	0.109645551	2.328874383	0.019865721	0.107413566	Tnfrsf23	79201	tumor necrosis factor receptor superfamily, member 23	0.626506988	0.060905845	0.247603186
ENSMUSG00000026628	209.8107945	0.467749669	0.201404957	2.322433747	0.020209592	0.108294204	Atf3	11910	activating transcription factor 3	0.364683568	0.064627278	0.074199068
ENSMUSG00000095870	208.1653372	-0.512924315	0.220891632	-2.322063131	0.020229537	0.108334163	Lce1k	631101	late cornified envelope 1K	0.348793005	-0.011811995	0.042490924
ENSMUSG00000048120	655.0077219	0.240265561	0.103569061	2.319858441	0.020348536	0.108692322	Entpd1	12495	ectonucleoside triphosphate diphosphohydrolase 1	0.716090282	0.093784324	0.357526324
ENSMUSG00000006398	238.5135776	-0.424655357	0.183237832	-2.317509183	0.020476011	0.109148776	Cdc20	107995	cell division cycle 20	-0.425431259	-0.358119373	-0.382520169
ENSMUSG00000079012	20.90377439	0.693565317	0.299504268	2.315710963	0.020574055	0.109402524	Serpina3m	20717	serine (or cysteine) peptidase inhibitor, clade A, member 3M	0.492720587	0.255988136	0.25869218
ENSMUSG00000074476	62.5970729	-0.425429302	0.18392293	-2.313084628	0.020717987	0.110062491	Spc24	67629	SPC24, NDC80 kinetochore complex component, homolog (S. cerevisiae)	-0.180147295	-0.37811779	-0.132002362
ENSMUSG00000046318	113.0028904	0.358191268	0.154875933	2.312762613	0.020735694	0.11009334	Ccbe1	320924	collagen and calcium binding EGF domains 1	0.351769836	0.07570677	0.294793827
ENSMUSG00000027560	22.05084417	0.446930202	0.193372734	2.311236921	0.020819772	0.11047213	Dok5	76829	docking protein 5	-0.362022293	0.106351033	-0.136810027
ENSMUSG00000053080	289.7756189	-0.246757253	0.106831943	-2.309770346	0.020900872	0.110733138	2700081O15Rik	108899	RIKEN cDNA 2700081O15 gene	-0.668560333	-0.239571121	-0.193215478
ENSMUSG00000028445	63.94615682	0.447727147	0.194056124	2.307204421	0.021043427	0.111420353	Enho	69638	energy homeostasis associated	0.546273933	0.366572446	0.146293607
ENSMUSG00000062563	54.99466927	0.415123062	0.179973445	2.306579519	0.021078272	0.111502776	Cys1	12879	cystin 1	-0.345843461	0.281480152	0.001786284
ENSMUSG00000028076	339.2907308	-0.37354303	0.162075178	-2.304751633	0.021180487	0.111770875	Cd1d1	12479	CD1d1 antigen	-0.548196142	-0.213429601	-0.159787701
ENSMUSG00000026220	212.2417352	-0.430079186	0.187001341	-2.299872206	0.021455461	0.112810214	Slc16a14	71781	solute carrier family 16 (monocarboxylic acid transporters), member 14	0.101701587	-0.333019867	-0.143645025
ENSMUSG00000034768	251.032876	0.354244099	0.15414445	2.298130746	0.021554349	0.113097795	Asb16	217217	ankyrin repeat and SOCS box-containing 16	-0.062531582	0.291669504	0.112962742
ENSMUSG00000023845	140.8736899	-0.459785764	0.200373819	-2.294639921	0.021753768	0.113792474	Lnpep	240028	leucyl/cystinyl aminopeptidase	0.246181029	-0.026154876	-0.046473052
ENSMUSG00000033825	574.0763824	0.38548054	0.168119846	2.292891344	0.021854261	0.114180454	Tpsb2	17229	tryptase beta 2	0.570450868	0.317468216	0.380155013
ENSMUSG00000038379	168.6862803	-0.334911957	0.146646296	-2.28380781	0.022382829	0.115998942	Ttk	22137	Ttk protein kinase	-0.356300747	-0.223042863	-0.253963822
ENSMUSG00000020399	93.15602385	-0.337549661	0.14787537	-2.28266317	0.022450217	0.116112857	Havcr2	171285	hepatitis A virus cellular receptor 2	0.584684534	-0.171947623	-0.038078969
ENSMUSG00000039713	555.135785	-0.167197219	0.073552479	-2.273169061	0.023015994	0.117761234	Plekhg5	269608	pleckstrin homology domain containing, family G (with RhoGef domain) member 5	-0.580759701	0.036656211	-0.192417277
ENSMUSG00000002057	177.7037049	-0.567635375	0.250355487	-2.267317489	0.023370838	0.118673517	Foxn1	15218	forkhead box N1	-0.54125873	-0.049040397	-0.387257448
ENSMUSG00000034528	33.48933579	0.527285422	0.23261529	2.266770261	0.023404264	0.11877336	Hsd17b13	243168	hydroxysteroid (17-beta) dehydrogenase 13	0.57790484	0.344988343	0.16225676
ENSMUSG00000042268	78.47161374	-0.445118436	0.196423522	-2.266115743	0.023444298	0.118820208	Slc26a9	320718	solute carrier family 26, member 9	-0.400365807	-0.342200094	-0.489384423
ENSMUSG00000022126	24.49047591	0.745795888	0.329124788	2.265997325	0.023451547	0.118820208	Irg1	16365	immunoresponsive gene 1	0.472557273	0.035254627	0.064686795
ENSMUSG00000038094	66.63132603	-0.657510776	0.290277318	-2.265112478	0.023505778	0.118975717	Atp13a4	224079	ATPase type 13A4	-0.478988428	-0.179542091	-0.451530391
ENSMUSG00000073902	117.1738467	-0.462551756	0.204424288	-2.262704496	0.023653912	0.119411992	NA	NA	NA	0.557715835	-0.209774031	0.054105615
ENSMUSG00000100599	27.79176816	0.476658965	0.210830292	2.260865651	0.023767578	0.119637726	1700120C14Rik	73600	RIKEN cDNA 1700120C14 gene	0.489499563	0.068869562	0.2573385
ENSMUSG00000028337	222.9838507	-0.379873665	0.168144467	-2.259210028	0.023870323	0.119980875	Coro2a	107684	coronin, actin binding protein 2A	0.674318472	-0.165966041	0.171669399
ENSMUSG00000022408	514.5277807	-0.227023721	0.100512156	-2.258669307	0.023903963	0.120027767	Fam83f	213956	family with sequence similarity 83, member F	-0.545479586	-0.244828742	-0.361366647
ENSMUSG00000046826	23.52271623	-0.457179064	0.202523693	-2.257410272	0.023982451	0.120237825	Fam187b	76415	family with sequence similarity 187, member B	-0.471088949	-0.296551168	-0.130723883
ENSMUSG00000027195	1937.34247	-0.222179698	0.098423333	-2.257388471	0.023983812	0.120237825	Hsd17b12	56348	hydroxysteroid (17-beta) dehydrogenase 12	-0.573260953	-0.332451792	-0.212983862
ENSMUSG00000071342	50.52697072	0.475165022	0.210693944	2.255238157	0.024118384	0.120598871	Lsmem1	380755	leucine-rich single-pass membrane protein 1	0.284647352	0.40867319	0.010484609
ENSMUSG00000022330	186.895989	-0.448798955	0.199266925	-2.252250113	0.024306471	0.121224942	Osr2	107587	odd-skipped related 2	-0.14638596	-0.172435846	-0.035937411
ENSMUSG00000082815	47.1149225	-0.504210533	0.224076481	-2.250171598	0.024438055	0.121575119	NA	NA	NA	-0.4490676	0.008061919	-0.189270208
ENSMUSG00000075703	660.7015559	-0.229552578	0.102178781	-2.246577775	0.024667024	0.122495	Ept1	28042	ethanolaminephosphotransferase 1 (CDP-ethanolamine-specific)	-0.505823505	-0.319498004	-0.28942514
ENSMUSG00000086965	28.19979648	-0.468888562	0.208937446	-2.244157623	0.024822262	0.122949984	NA	NA	NA	-0.391811766	-0.217301074	-0.318072836
ENSMUSG00000060802	20506.71934	0.239070149	0.106537685	2.243996082	0.024832653	0.122965573	B2m	12010	beta-2 microglobulin	0.696009184	-0.034459322	0.145113572
ENSMUSG00000090942	88.69581258	0.63869199	0.285079364	2.24040064	0.025064925	0.123868274	F830016B08Rik	240328	RIKEN cDNA F830016B08 gene	0.316112336	-0.096052264	0.093096453
ENSMUSG00000043366	38.21261445	0.445622276	0.199220231	2.236832449	0.025297293	0.1246523	Olfr78	170639	olfactory receptor 78	0.609259636	0.33218984	0.303816966
ENSMUSG00000056529	322.4964493	-0.395057427	0.176669899	-2.236133206	0.025343047	0.124752733	Ptafr	19204	platelet-activating factor receptor	0.58083221	-0.287756577	0.052125502
ENSMUSG00000027171	107.7976331	-0.556762887	0.249018652	-2.235828044	0.025363037	0.124752733	Prrg4	228413	proline rich Gla (G-carboxyglutamic acid) 4 (transmembrane)	0.202716898	-0.243037172	-0.041510784
ENSMUSG00000030325	24.80551443	-0.613883154	0.275133081	-2.231222621	0.025666386	0.125664988	Klrb1c	17059	killer cell lectin-like receptor subfamily B member 1C	0.609307488	-0.19621935	-0.019777913
ENSMUSG00000070390	85.96962058	-0.390927267	0.175269041	-2.230441066	0.025718176	0.125731395	Nlrp1b	637515	NLR family, pyrin domain containing 1B	0.562342635	-0.15319036	-0.040673381
ENSMUSG00000063506	100.5137682	0.259562079	0.116397444	2.229963728	0.025749851	0.125819675	Arhgap22	239027	Rho GTPase activating protein 22	0.583303043	0.248717006	0.220951856
ENSMUSG00000025950	1645.004199	-0.151801043	0.068156601	-2.227239034	0.025931303	0.126216585	Idh1	15926	isocitrate dehydrogenase 1 (NADP+), soluble	-0.682484249	-0.17293895	-0.287512008
ENSMUSG00000040247	78.25828054	-0.406898475	0.182743072	-2.226615061	0.025973012	0.126216585	Tbc1d10c	108995	TBC1 domain family, member 10c	0.464836616	-0.307735411	-0.100380416
ENSMUSG00000021273	802.6482265	-0.174593307	0.078437982	-2.225877097	0.026022415	0.126216585	Fdft1	14137	farnesyl diphosphate farnesyl transferase 1	-0.682217506	-0.197327141	-0.193720408
ENSMUSG00000064262	90.09966778	0.265573835	0.119315921	2.225803837	0.026027324	0.126216585	Gimap8	243374	GTPase, IMAP family member 8	0.688047574	-0.206395801	0.218999399
ENSMUSG00000054759	37.97686516	-0.550353593	0.247663124	-2.222186266	0.02627072	0.126958036	Krtap5-2	71623	keratin associated protein 5-2	-0.344379138	-0.174907789	-0.089042184
ENSMUSG00000058260	27.96423022	-0.664585423	0.299092389	-2.222007139	0.026282823	0.126958036	Serpina9	71907	serine (or cysteine) peptidase inhibitor, clade A (alpha-1 antiproteinase, antitrypsin), member 9	-0.554957458	-0.241042689	-0.273995238
ENSMUSG00000030031	41.35059133	-0.401319079	0.180674518	-2.221226789	0.026335605	0.127142202	Kbtbd8	243574	kelch repeat and BTB (POZ) domain containing 8	-0.474821052	-0.270764108	-0.286570217
ENSMUSG00000053965	107.9443145	0.237195659	0.106816866	2.220582448	0.026379256	0.127317515	Pde5a	242202	phosphodiesterase 5A, cGMP-specific	0.62665321	0.353215209	0.339000808
ENSMUSG00000051998	45.28410803	0.354717047	0.159838575	2.219220524	0.026471725	0.127621814	Lax1	240754	lymphocyte transmembrane adaptor 1	0.470944667	0.143402953	-0.116261519
ENSMUSG00000028127	1675.929461	-0.140527175	0.063354567	-2.21810648	0.026547573	0.127880883	Abcd3	19299	ATP-binding cassette, sub-family D (ALD), member 3	-0.587710973	-0.268049372	-0.292905273
ENSMUSG00000021458	418.3138283	0.19167044	0.086451681	2.217081687	0.02661751	0.128158936	2010111I01Rik	72061	RIKEN cDNA 2010111I01 gene	0.345750863	0.421901519	0.230915358
ENSMUSG00000018171	1187.456366	0.192631773	0.086891923	2.216912306	0.026629085	0.128158936	Vmp1	75909	vacuole membrane protein 1	0.602856491	0.127190416	0.167399083
ENSMUSG00000003545	74.85624299	0.72764665	0.32825207	2.216731339	0.026641456	0.128158936	Fosb	14282	FBJ osteosarcoma oncogene B	-0.10881123	0.388040617	-0.093305019
ENSMUSG00000032507	60.92973279	0.357254043	0.161188196	2.216378448	0.026665595	0.128158936	Fbxl2	72179	F-box and leucine-rich repeat protein 2	0.561083991	0.188838628	0.356251812
ENSMUSG00000031433	48.39402228	-0.376395357	0.169831415	-2.216288179	0.026671772	0.128158936	Rbm41	237073	RNA binding motif protein 41	0.334543411	0.004703874	0.017722948
ENSMUSG00000052430	30.35558813	0.45970338	0.207545723	2.214949905	0.026763503	0.128410761	Bmpr1b	12167	bone morphogenetic protein receptor, type 1B	0.20118787	0.3858508	0.017336366
ENSMUSG00000026837	2845.430112	0.430475802	0.194403477	2.214342095	0.026805255	0.128444623	Col5a1	12831	collagen, type V, alpha 1	-0.095408814	-0.005520678	0.170755776
ENSMUSG00000028573	99.47473799	0.231534738	0.104714832	2.211097836	0.027029063	0.128982747	Fggy	75578	FGGY carbohydrate kinase domain containing	0.615071832	0.422172156	0.318649588
ENSMUSG00000040820	276.26096	-0.191137752	0.086556783	-2.208235398	0.027227868	0.129860016	Hlcs	110948	holocarboxylase synthetase (biotin- [propriony-Coenzyme A-carboxylase (ATP-hydrolysing)] ligase)	-0.344361988	-0.550488625	-0.153575239
ENSMUSG00000024180	136.5086922	-0.380753332	0.172522762	-2.206974472	0.027315843	0.130029407	Tmem8	60455	transmembrane protein 8 (five membrane-spanning domains)	0.450816484	-0.214972721	0.146074061
ENSMUSG00000048721	470.7165683	-0.281095091	0.127412941	-2.206173789	0.027371834	0.130224482	Fndc9	320116	fibronectin type III domain containing 9	-0.444336567	-0.335245933	-0.275779368
ENSMUSG00000091089	33.75075077	-0.497886513	0.225837315	-2.204624654	0.027480444	0.130514134	NA	NA	NA	-0.216736976	-0.373640867	-0.170003858
ENSMUSG00000021481	276.7002187	0.172471084	0.078234406	2.204542651	0.027486204	0.130514134	Zfp346	26919	zinc finger protein 346	0.663643119	0.323051259	0.3080018
ENSMUSG00000024785	243.8334934	-0.163621434	0.074497745	-2.196327328	0.028068523	0.132090302	Rcl1	59028	RNA terminal phosphate cyclase-like 1	-0.466793819	-0.117802315	-0.110076759
ENSMUSG00000073830	130.875054	0.434576262	0.198058697	2.194179141	0.028222534	0.132635206	Mup14	100039116	major urinary protein 14	0.269224886	-0.077647953	0.243614121
ENSMUSG00000075702	354.530488	0.288056888	0.13148505	2.190795744	0.028466577	0.133492858	Selm	114679	selenoprotein M	-0.291306395	0.183839822	0.1648593
ENSMUSG00000066154	35.26956748	0.62121325	0.283683765	2.189808959	0.028538095	0.133702709	Mup3	17842	major urinary protein 3	0.384744828	-0.065140806	0.329551106
ENSMUSG00000021831	718.6261721	-0.374911564	0.171211799	-2.189753077	0.02854215	0.133702709	Ero1l	50527	ERO1-like (S. cerevisiae)	-0.522805149	-0.146861339	-0.449865052
ENSMUSG00000025647	1938.928619	0.265234896	0.121221184	2.188024291	0.028667833	0.134038149	Shisa5	66940	shisa family member 5	0.643138247	-0.033497788	0.306401522
ENSMUSG00000103243	1087.391532	-0.392855777	0.179588689	-2.187530735	0.028703802	0.13417017	Lce1d	69611	late cornified envelope 1D	0.267579975	-0.045174561	-0.013780067
ENSMUSG00000049598	217.1503559	-0.676943598	0.309483825	-2.18733111	0.028718361	0.13420207	Vsig8	240916	V-set and immunoglobulin domain containing 8	-0.466493484	-0.120169135	-0.261811012
ENSMUSG00000009185	2035.312078	-0.363457295	0.166381857	-2.184476728	0.028927236	0.134874855	Ccl8	20307	chemokine (C-C motif) ligand 8	0.384073642	-0.32478174	-0.095626172
ENSMUSG00000037628	27.77206644	-0.479037919	0.219342367	-2.183973511	0.028964195	0.134892687	Cdkn3	72391	cyclin-dependent kinase inhibitor 3	-0.324522419	-0.290365527	-0.289419684
ENSMUSG00000016262	448.3526725	-0.166398774	0.076251383	-2.182239418	0.029091868	0.13532788	Sertad4	214791	SERTA domain containing 4	-0.542479381	-0.238565617	-0.178289394
ENSMUSG00000048387	77.19247111	0.341322546	0.156458704	2.18155039	0.029142732	0.135528153	Osr1	23967	odd-skipped related 1 (Drosophila)	-0.517490593	0.045170294	-0.032599046
ENSMUSG00000062585	73.55805237	-0.343678126	0.157564392	-2.18119159	0.029169249	0.135615121	Cnr2	12802	cannabinoid receptor 2 (macrophage)	0.545285736	-0.362544948	0.089956004
ENSMUSG00000051517	48.39967976	-0.322421724	0.147830372	-2.181024921	0.029181573	0.135631213	Arhgef39	230098	Rho guanine nucleotide exchange factor (GEF) 39	-0.48645225	-0.317152427	-0.304964565
ENSMUSG00000042348	359.7279398	-0.269598298	0.123616464	-2.180925502	0.029188927	0.135631213	Arl15	218639	ADP-ribosylation factor-like 15	-0.609441801	-0.148050912	-0.346777782
ENSMUSG00000067768	23.56727971	0.519458275	0.23845827	2.178403272	0.029376027	0.135987766	Xlr4b	27083	X-linked lymphocyte-regulated 4B	0.450559972	-0.078830422	0.096342807
ENSMUSG00000020183	853.4718107	-0.669767441	0.307510195	-2.178033284	0.029403559	0.136012037	Cpm	70574	carboxypeptidase M	-0.509158351	-0.035976767	-0.382754297
ENSMUSG00000024331	244.8917329	-0.621988008	0.285666681	-2.17732081	0.02945664	0.136148682	Dsc2	13506	desmocollin 2	-0.507807645	-0.122646277	-0.383870315
ENSMUSG00000046532	495.9452235	-0.268932898	0.123522561	-2.177196591	0.029465903	0.136155227	Ar	11835	androgen receptor	-0.547576813	-0.176973258	-0.218632174
ENSMUSG00000061100	1848.859205	-0.620947163	0.285301917	-2.176456328	0.029521156	0.136272634	Retnla	57262	resistin like alpha	-0.689495901	-0.085754941	-0.323985849
ENSMUSG00000041831	33.63329892	0.39506655	0.181551321	2.176059903	0.029550782	0.136298654	Sytl3	83672	synaptotagmin-like 3	0.640784268	0.048678571	0.117839298
ENSMUSG00000078815	283.0950319	0.324123091	0.148961207	2.175889263	0.029563542	0.136315975	Cacng6	54378	calcium channel, voltage-dependent, gamma subunit 6	0.020548029	0.213217428	0.105648351
ENSMUSG00000040154	262.0925807	-0.244623959	0.112459516	-2.175217967	0.029613786	0.136402657	Wfdc5	209232	WAP four-disulfide core domain 5	0.345352427	-0.17701123	-0.088482953
ENSMUSG00000015053	156.0431281	0.360771445	0.166403015	2.168058336	0.030154248	0.138333705	Gata2	14461	GATA binding protein 2	0.595469207	0.191319601	0.353994073
ENSMUSG00000030609	646.3225794	0.187788895	0.086618939	2.167988852	0.030159535	0.138333705	Aen	68048	apoptosis enhancing nuclease	0.523038939	0.159210647	0.226501765
ENSMUSG00000040675	76.17431409	-0.345808863	0.1595367	-2.167581897	0.030190512	0.138397776	Mthfd1l	270685	methylenetetrahydrofolate dehydrogenase (NADP+ dependent) 1-like	0.435661903	-0.051788708	0.129110215
ENSMUSG00000022186	2726.673091	-0.177675462	0.081991442	-2.167000089	0.030234847	0.138527815	Oxct1	67041	3-oxoacid CoA transferase 1	-0.592923322	-0.142523555	-0.392434913
ENSMUSG00000050014	27.24586735	0.381936226	0.176348634	2.165802009	0.03032632	0.13880031	Apol10b	328561	apolipoprotein L 10B	-0.301421824	0.004147313	0.056175012
ENSMUSG00000030554	2096.903929	0.31479472	0.145781818	2.159355156	0.030822624	0.14033174	Synm	233335	synemin, intermediate filament protein	-0.178822653	0.16001571	0.019931418
ENSMUSG00000038204	202.1046885	0.364710374	0.168906031	2.159250163	0.030830764	0.14033174	Asb10	117590	ankyrin repeat and SOCS box-containing 10	-0.111648178	0.194488681	0.0592244
ENSMUSG00000034795	84.23114054	0.256196001	0.11879438	2.156634009	0.031034193	0.141035693	Ccdc122	108811	coiled-coil domain containing 122	0.636697177	0.340658558	0.266434835
ENSMUSG00000038677	92.39518034	-0.534017404	0.247698377	-2.155918057	0.031090064	0.141215629	Scube3	268935	signal peptide, CUB domain, EGF-like 3	-0.387977712	-0.25764166	0.078000939
ENSMUSG00000000253	300.7081048	0.356424251	0.165378209	2.155206868	0.03114565	0.141288273	Gmpr	66355	guanosine monophosphate reductase	-0.003745491	0.329918205	0.094479742
ENSMUSG00000001249	51.45803886	0.355984224	0.16531773	2.153333606	0.03129247	0.141693717	Hpn	15451	hepsin	0.453194098	0.226445069	0.40434471
ENSMUSG00000031508	555.3416785	0.161025047	0.074794125	2.152910369	0.031325723	0.141766465	Ankrd10	102334	ankyrin repeat domain 10	0.605281154	0.300141072	0.365817629
ENSMUSG00000026574	3288.069442	-0.275065057	0.128154127	-2.146361291	0.031844165	0.143402053	Dpt	56429	dermatopontin	-0.646102004	-0.244366263	-0.196854336
ENSMUSG00000062980	530.1793259	-0.223530995	0.104225432	-2.144687631	0.031977831	0.143780082	Cped1	214642	cadherin-like and PC-esterase domain containing 1	-0.482275381	-0.087352795	-0.145147684
ENSMUSG00000025420	26.62881946	-0.484777347	0.22605112	-2.144547427	0.03198905	0.143782436	Katnal2	71206	katanin p60 subunit A-like 2	0.321573634	-0.036070303	-0.015736759
ENSMUSG00000023034	372.5478876	0.422941622	0.197258062	2.144103099	0.032024627	0.143848913	Nr4a1	15370	nuclear receptor subfamily 4, group A, member 1	0.348527542	0.373655983	0.194031283
ENSMUSG00000029075	126.6708842	0.256626313	0.119784957	2.142391834	0.032161964	0.144341744	Tnfrsf4	22163	tumor necrosis factor receptor superfamily, member 4	0.569604442	0.326152563	0.186932225
ENSMUSG00000022037	1686.990956	0.342085781	0.159681503	2.142300609	0.0321693	0.144341744	Clu	12759	clusterin	0.316711796	0.094262795	-0.022218069
ENSMUSG00000055116	476.6501763	0.149357298	0.06978624	2.140211284	0.032337696	0.144860224	Arntl	11865	aryl hydrocarbon receptor nuclear translocator-like	-0.678391631	-0.069417552	-0.14727438
ENSMUSG00000069892	195.8761525	-0.401770931	0.187767671	-2.139723678	0.032377104	0.144974229	9930111J21Rik2	245240	RIKEN cDNA 9930111J21 gene 2	0.58679774	-0.185222754	0.099956595
ENSMUSG00000020953	1961.038184	0.31653264	0.147967475	2.139204164	0.032419137	0.145124987	Coch	12810	cochlin	0.580537884	0.20549968	0.27870309
ENSMUSG00000032243	231.5571665	0.454076466	0.212387217	2.137965139	0.032519573	0.145351106	Itga11	319480	integrin alpha 11	-0.46492832	0.089513983	-0.01451235
ENSMUSG00000020312	111.2968253	-0.340871702	0.15953269	-2.136688735	0.032623317	0.145588264	Shc2	216148	SHC (Src homology 2 domain containing) transforming protein 2	-0.439453599	-0.416718615	-0.096242942
ENSMUSG00000037624	150.9865156	-0.253712113	0.118771354	-2.136138927	0.032668092	0.145675677	Kcnk2	16526	potassium channel, subfamily K, member 2	-0.438392769	0.032722931	-0.388056511
ENSMUSG00000053897	399.5079699	-0.53286393	0.249628209	-2.134630265	0.032791223	0.145916059	Slc39a8	67547	solute carrier family 39 (metal ion transporter), member 8	-0.46593814	-0.093619808	-0.31782248
ENSMUSG00000074647	413.2533799	-0.383308733	0.179574644	-2.134537056	0.032798844	0.145916059	Fam83c	71405	family with sequence similarity 83, member C	-0.622597857	-0.12625593	-0.339472048
ENSMUSG00000068246	72.38914389	0.413209675	0.193936587	2.130643226	0.033118546	0.146816527	Apol9b	71898	apolipoprotein L 9b	0.737042038	0.056827201	0.258905881
ENSMUSG00000046490	218.5892453	-0.470819317	0.221249926	-2.127997622	0.033337281	0.147341414	Rnf222	320040	ring finger protein 222	-0.490988766	-0.042045211	-0.438310337
ENSMUSG00000025934	143.8955335	0.564277345	0.265191756	2.127808772	0.033352942	0.147366155	Gsta3	14859	glutathione S-transferase, alpha 3	-0.46519932	0.368835447	0.090486368
ENSMUSG00000028671	228.6704851	-0.179361214	0.084329178	-2.12691761	0.033426929	0.147542776	Gale	74246	galactose-4-epimerase, UDP	-0.723605575	-0.105634199	-0.31236413
ENSMUSG00000032315	452.6233177	-0.463510964	0.218070724	-2.125507525	0.033544287	0.147726719	Cyp1a1	13076	cytochrome P450, family 1, subfamily a, polypeptide 1	0.3181133	0.405938981	0.154983066
ENSMUSG00000035517	406.5597534	0.168866819	0.079602107	2.121386297	0.033889308	0.14875117	Tdrd7	100121	tudor domain containing 7	0.663621024	-0.031447805	0.223172489
ENSMUSG00000079025	191.8780502	-0.669791712	0.315756526	-2.121228407	0.033902586	0.148771818	Gsdmc	83492	gasdermin C	0.39608519	-0.245390209	-0.007716985
ENSMUSG00000024935	84.65238928	-0.428383649	0.202114879	-2.119505751	0.034047748	0.149144782	Slc1a1	20510	solute carrier family 1 (neuronal/epithelial high affinity glutamate transporter, system Xag), member 1	-0.545050339	-0.051243961	-0.419213008
ENSMUSG00000037095	629.1822479	0.485920401	0.229359324	2.118598858	0.034124382	0.149405036	Lrg1	76905	leucine-rich alpha-2-glycoprotein 1	0.123132987	0.304175777	0.275629726
ENSMUSG00000046818	734.1628788	-0.301083586	0.14218391	-2.117564403	0.034211976	0.149675236	Ddit4l	73284	DNA-damage-inducible transcript 4-like	-0.341278195	-0.037574873	-0.097238677
ENSMUSG00000008090	315.7817066	0.390823226	0.184817348	2.11464579	0.034460148	0.15049535	Fgfrl1	116701	fibroblast growth factor receptor-like 1	0.251147111	0.33702603	0.329119182
ENSMUSG00000029816	1423.777328	0.44293256	0.209535679	2.113876562	0.034525812	0.150668349	Gpnmb	93695	glycoprotein (transmembrane) nmb	0.112515999	0.3879568	0.129026438
ENSMUSG00000019906	38.90147696	0.321131078	0.151968843	2.113137616	0.034588991	0.150779408	Lin7a	108030	lin-7 homolog A (C. elegans)	0.646567721	0.100041383	0.403497178
ENSMUSG00000032500	40.73533074	-0.564061455	0.266982657	-2.11272695	0.034624145	0.150794062	Dclk3	245038	doublecortin-like kinase 3	-0.5528312	-0.156040693	-0.248965559
ENSMUSG00000028487	64.3775588	-0.487277725	0.230651545	-2.112614182	0.034633804	0.150798276	Bnc2	242509	basonuclin 2	-0.539095577	-0.209516214	-0.204732676
ENSMUSG00000020839	37.9050765	-0.401199543	0.190001925	-2.111555151	0.034724623	0.151126431	Tmigd1	66601	transmembrane and immunoglobulin domain containing 1	-0.405554339	-0.22164734	-0.319467818
ENSMUSG00000030468	50.77524341	-0.395423291	0.187413616	-2.109896272	0.034867291	0.151548691	Siglecg	243958	sialic acid binding Ig-like lectin G	-0.206952607	-0.506188818	-0.113819194
ENSMUSG00000050808	356.6429996	-0.257839102	0.122233896	-2.109391184	0.03491083	0.151609667	Muc15	269328	mucin 15	-0.53445855	-0.298228053	-0.422186758
ENSMUSG00000028017	192.534121	0.309715483	0.146847966	2.10908936	0.034936869	0.151623216	Egf	13645	epidermal growth factor	0.320547307	0.153090844	0.245859746
ENSMUSG00000048458	242.9433202	0.206936519	0.098153475	2.108295395	0.035005446	0.151706953	Fam212b	109050	family with sequence similarity 212, member B	0.598752178	0.080720373	0.312446431
ENSMUSG00000027423	1781.737093	-0.209212989	0.0992851	-2.107194228	0.035100747	0.151888329	Snx5	69178	sorting nexin 5	0.568745109	-0.208381116	0.002827405
ENSMUSG00000032495	242.5084414	0.374210181	0.177686189	2.106017256	0.035202853	0.152168587	Lrrc2	74249	leucine rich repeat containing 2	0.28863573	0.242591629	0.168009914
ENSMUSG00000033624	251.5955772	-0.440566843	0.209517445	-2.102769259	0.035485945	0.152973074	Pdpr	319518	pyruvate dehydrogenase phosphatase regulatory subunit	0.15428062	-0.040269364	-0.014536748
ENSMUSG00000069763	199.6891497	0.347888286	0.165508352	2.101937948	0.035558712	0.153139712	Tmem100	67888	transmembrane protein 100	-0.476427249	0.281317322	0.095005626
ENSMUSG00000047798	88.16055956	-0.553339395	0.263359913	-2.101076764	0.035634228	0.153345609	Cd300lf	246746	CD300 antigen like family member F	0.725514034	-0.071912486	0.139636752
ENSMUSG00000037996	23.25981063	0.429037351	0.204248803	2.100562374	0.0356794	0.153408829	Slc24a2	76376	solute carrier family 24 (sodium/potassium/calcium exchanger), member 2	0.523372042	0.17132281	0.372320305
ENSMUSG00000039232	105.9759794	-0.247755677	0.118122563	-2.097445828	0.035954128	0.154078293	Stx11	74732	syntaxin 11	0.531085715	-0.169497864	0.028749992
ENSMUSG00000057977	115.082258	-0.351644315	0.167888863	-2.094506503	0.036214884	0.154807701	Skint11	230623	selection and upkeep of intraepithelial T cells 11	-0.296627636	-0.291629855	-0.260612242
ENSMUSG00000052013	42.20243289	-0.427107608	0.203931415	-2.094368878	0.036227133	0.154821917	Btla	208154	B and T lymphocyte associated	0.635467332	-0.147980119	0.099498533
ENSMUSG00000033538	214.6562659	0.272867207	0.130571444	2.089792365	0.036636456	0.156148155	Casp4	12363	caspase 4, apoptosis-related cysteine peptidase	0.618444422	0.159752892	0.120594337
ENSMUSG00000034248	660.5370373	-0.485008179	0.232253359	-2.088271967	0.036773309	0.156462403	Slc25a37	67712	solute carrier family 25, member 37	-0.466068797	-0.057341061	-0.364936901
ENSMUSG00000079110	333.7510331	0.323679561	0.155056783	2.087490502	0.036843819	0.15662597	Capn3	12335	calpain 3	0.199142262	0.325158952	0.154008517
ENSMUSG00000043099	112.6070265	0.313808592	0.150478597	2.08540349	0.03703269	0.156988568	Hic1	15248	hypermethylated in cancer 1	-0.550786862	0.003454878	-0.032405277
ENSMUSG00000074818	25.20747211	-0.397171431	0.19057013	-2.084122166	0.037149056	0.157328112	Pdzd7	100503041	PDZ domain containing 7	-0.4835426	-0.112675629	-0.306516896
ENSMUSG00000078942	77.27938242	-0.339339538	0.163013716	-2.081662488	0.037373309	0.158046378	Naip6	17952	NLR family, apoptosis inhibitory protein 6	0.601057573	-0.190227263	0.039171609
ENSMUSG00000097039	64.41454823	0.265983712	0.128055729	2.077093409	0.037792939	0.158733811	Pvt1	19296	plasmacytoma variant translocation 1	0.674895315	0.348150707	0.286762646
ENSMUSG00000030246	1411.348532	0.2305429	0.111206442	2.073107427	0.038162283	0.159940524	Ldhb	16832	lactate dehydrogenase B	-0.504460482	0.120696074	-0.022149725
ENSMUSG00000097431	62.72771395	-0.27136413	0.130920464	-2.072740362	0.038196449	0.160042682	NA	NA	NA	0.545326988	0.051261731	0.08252927
ENSMUSG00000027015	135.3566408	-0.489527007	0.236184411	-2.072647407	0.038205106	0.160042682	Cybrd1	73649	cytochrome b reductase 1	-0.520066828	-0.164760196	-0.241058759
ENSMUSG00000029136	30.97601354	0.355366671	0.171617017	2.070695996	0.038387215	0.160572942	Rbks	71336	ribokinase	0.437273517	0.181266493	0.207180044
ENSMUSG00000055413	255.7519251	0.214854339	0.103857514	2.068741404	0.03857036	0.161183601	H2-Q5	15016	histocompatibility 2, Q region locus 5	0.613662268	0.065744502	0.137592123
ENSMUSG00000044017	486.5152121	-0.349183185	0.168855054	-2.067946307	0.038645072	0.161379218	Adgrd1	243277	adhesion G protein-coupled receptor D1	-0.61982072	-0.246570477	-0.155539226
ENSMUSG00000014444	692.6779411	0.191147325	0.092607569	2.064057252	0.039012288	0.162248853	Piezo1	234839	piezo-type mechanosensitive ion channel component 1	0.602783697	0.192628674	0.349847727
ENSMUSG00000044156	48.84742905	-0.434385901	0.210472117	-2.063864361	0.039030579	0.162252624	Hepacam2	101202	HEPACAM family member 2	-0.573754526	-0.16778726	-0.301311009
ENSMUSG00000041515	382.5993774	-0.37904614	0.183820079	-2.062049714	0.039203003	0.162768918	Irf8	15900	interferon regulatory factor 8	0.574837117	-0.267838288	0.121458812
ENSMUSG00000021991	24.59438088	-0.42768683	0.207927703	-2.056901627	0.03969569	0.164132405	Cacna2d3	12294	calcium channel, voltage-dependent, alpha2/delta subunit 3	-0.463117844	-0.27236835	-0.178265693
ENSMUSG00000039345	201.9381142	0.250903823	0.121996279	2.056651438	0.039719767	0.164132405	Mettl22	239706	methyltransferase like 22	0.329203027	0.17587697	0.204441091
ENSMUSG00000044367	242.8712657	-0.193221835	0.093950115	-2.056642877	0.039720591	0.164132405	Slc16a13	69309	solute carrier family 16 (monocarboxylic acid transporters), member 13	-0.513904991	-0.322846227	-0.242379798
ENSMUSG00000090471	37.76702408	-0.530281412	0.257912143	-2.056054463	0.039777267	0.164249252	NA	NA	NA	-0.399111637	-0.174090953	-0.178145832
ENSMUSG00000020814	197.0554303	0.296985504	0.144544172	2.054634932	0.039914279	0.164580004	Mxra7	67622	matrix-remodelling associated 7	-0.427462524	0.026740774	0.049455867
ENSMUSG00000035284	343.9155157	-0.406462184	0.197919187	-2.053677516	0.040006914	0.164883603	Vps13c	320528	vacuolar protein sorting 13C (yeast)	0.261151642	-0.07214737	0.014568931
ENSMUSG00000037366	415.1286837	-0.131597693	0.064084849	-2.053491507	0.040024933	0.164918691	Pafah2	100163	platelet-activating factor acetylhydrolase 2	-0.669870824	-0.324401577	-0.286514251
ENSMUSG00000079470	108.3149985	-0.398507099	0.194075873	-2.053357245	0.040037943	0.16493313	Utp14b	195434	UTP14B small subunit processome component	-0.585896375	-0.11263975	-0.372582798
ENSMUSG00000034593	374.8953394	-0.240298708	0.117080955	-2.05241499	0.040129349	0.165107079	Myo5a	17918	myosin VA	0.527821782	-0.042025501	0.128952221
ENSMUSG00000023019	1760.942507	-0.336321523	0.163904528	-2.051935524	0.040175929	0.165187806	Gpd1	14555	glycerol-3-phosphate dehydrogenase 1 (soluble)	-0.430025421	-0.232485252	-0.031285781
ENSMUSG00000026395	1268.839963	-0.318829802	0.155554598	-2.04963277	0.04040028	0.165678388	Ptprc	19264	protein tyrosine phosphatase, receptor type, C	0.615214077	-0.240494354	-0.009015553
ENSMUSG00000055978	470.9119461	-0.194541616	0.094936345	-2.049179543	0.040444562	0.165776525	Fut2	14344	fucosyltransferase 2	-0.516006746	-0.33685871	-0.185618921
ENSMUSG00000028555	140.2898461	-0.237051116	0.11579711	-2.047124626	0.04064585	0.166318997	Ttc39a	230603	tetratricopeptide repeat domain 39A	0.28192914	-0.122300316	0.066368333
ENSMUSG00000015027	114.6752402	0.34105205	0.166752968	2.045253252	0.040829897	0.166887996	Galns	50917	galactosamine (N-acetyl)-6-sulfate sulfatase	0.684982538	0.002587572	0.280107764
ENSMUSG00000071350	103.4365456	-0.222022293	0.108668947	-2.04310706	0.041041841	0.167556938	Setdb2	239122	SET domain, bifurcated 2	0.536766461	-0.035348454	0.114870339
ENSMUSG00000041117	113.3398026	-0.30955854	0.151740162	-2.040056737	0.041344675	0.168332009	Ccdc8	434130	coiled-coil domain containing 8	-0.469332656	-0.215712143	-0.105324205
ENSMUSG00000029844	23.87805997	0.389847703	0.191156284	2.039418714	0.041408256	0.168458301	Hoxa1	15394	homeobox A1	0.467196579	0.207149346	0.098313741
ENSMUSG00000003418	68.05399506	-0.386730313	0.189674142	-2.038919535	0.041458059	0.168581856	St8sia6	241230	ST8 alpha-N-acetyl-neuraminide alpha-2,8-sialyltransferase 6	-0.569883011	-0.204997215	-0.397430995
ENSMUSG00000046794	135.0078846	-0.531676308	0.260965794	-2.037340986	0.041615883	0.16902556	Ppp1r3b	244416	protein phosphatase 1, regulatory (inhibitor) subunit 3B	-0.546315377	-0.134695138	-0.263557709
ENSMUSG00000028444	109.1642094	-0.593301238	0.291389755	-2.036108775	0.041739434	0.169329183	Cntfr	12804	ciliary neurotrophic factor receptor	-0.520277874	-0.029691532	-0.275581141
ENSMUSG00000061080	59.29427602	-0.381716535	0.187485485	-2.035979138	0.04175245	0.169342394	Lsamp	268890	limbic system-associated membrane protein	-0.376992313	-0.284833096	0.000115071
ENSMUSG00000041827	122.6662868	0.457489215	0.22505496	2.032788858	0.042073859	0.170168656	Oasl1	231655	2'-5' oligoadenylate synthetase-like 1	0.715738672	-0.004479534	0.223646599
ENSMUSG00000029778	93.60766863	-0.365421764	0.179817245	-2.032184198	0.042135012	0.170376275	Adcyap1r1	11517	adenylate cyclase activating polypeptide 1 receptor 1	0.452977428	0.112455967	0.351938167
ENSMUSG00000027820	330.5054291	-0.246944413	0.121526022	-2.032029094	0.042150711	0.170386449	Mme	17380	membrane metallo endopeptidase	-0.513207503	-0.124427907	-0.132724399
ENSMUSG00000036902	23.35681883	-0.357873372	0.176162619	-2.031494394	0.042204868	0.170451215	Neto2	74513	neuropilin (NRP) and tolloid (TLL)-like 2	-0.37526474	-0.158745674	-0.322581544
ENSMUSG00000079451	29.42829187	-0.62424206	0.307322661	-2.031226916	0.042231981	0.170451215	Tmprss11g	320454	transmembrane protease, serine 11g	0.429929692	-0.067102228	-0.068683833
ENSMUSG00000085786	138.5585787	-0.313712109	0.154556475	-2.029757148	0.042381231	0.170932932	NA	NA	NA	0.196469359	-0.28488069	-0.154694131
ENSMUSG00000042842	54.70586504	0.37222055	0.183557315	2.027816495	0.04257898	0.171393796	Serpinb6b	20708	serine (or cysteine) peptidase inhibitor, clade B, member 6b	0.707009587	0.047556002	0.091763424
ENSMUSG00000036957	43.36467728	0.364425343	0.17974784	2.027425434	0.042618923	0.171393796	Lrfn3	233067	leucine rich repeat and fibronectin type III domain containing 3	-0.280886024	0.239568625	0.066744212
ENSMUSG00000020808	52.53202454	-0.422718903	0.208758617	-2.024917148	0.042875873	0.172088657	Fam64a	109212	family with sequence similarity 64, member A	-0.314309376	-0.234573712	-0.093659369
ENSMUSG00000027912	4670.616479	-0.382482852	0.188902669	-2.0247615	0.04289186	0.172089692	Lce1m	66203	late cornified envelope 1M	-0.37047069	-0.085285937	-0.211120171
ENSMUSG00000001510	551.8161672	-0.585292183	0.289112489	-2.024444485	0.042924439	0.172089692	Dlx3	13393	distal-less homeobox 3	-0.536292407	-0.072918031	-0.357507943
ENSMUSG00000038188	122.5722909	0.307848031	0.152077881	2.024278804	0.042941473	0.172089692	Scarf1	380713	scavenger receptor class F, member 1	0.643312177	0.027852452	0.267254203
ENSMUSG00000036972	29.71802366	-0.389217822	0.19242758	-2.022671709	0.043107006	0.172418085	Zic4	22774	zinc finger protein of the cerebellum 4	-0.002051579	-0.555799662	-0.000229502
ENSMUSG00000031995	1017.107778	-0.276296388	0.136675727	-2.021546869	0.043223186	0.172630904	St14	19143	suppression of tumorigenicity 14 (colon carcinoma)	-0.579532832	-0.091856944	-0.368197965
ENSMUSG00000020099	714.1704843	-0.352291891	0.174444209	-2.01951038	0.0434342	0.173170853	Unc5b	107449	unc-5 netrin receptor B	-0.50666768	-0.106464617	-0.30851291
ENSMUSG00000050953	4354.707041	-0.438109339	0.217215643	-2.016932728	0.043702534	0.173997859	Gja1	14609	gap junction protein, alpha 1	-0.548949296	-0.034395296	-0.380273539
ENSMUSG00000034460	70.89666399	0.372765824	0.184948407	2.015512489	0.043850979	0.174449763	Six4	20474	sine oculis-related homeobox 4	-0.076330159	0.191162633	0.118755547
ENSMUSG00000044162	54.30432856	-0.345185163	0.171359898	-2.014387075	0.04396891	0.174657638	Tnip3	414084	TNFAIP3 interacting protein 3	0.322125291	-0.126656385	-0.117229188
ENSMUSG00000048856	29.00557252	0.32685133	0.162314275	2.013694299	0.044041639	0.174776548	Slc25a47	104910	solute carrier family 25, member 47	-0.388092058	0.193037079	0.09282093
ENSMUSG00000020641	262.2289055	0.342199357	0.16996084	2.013401187	0.044072441	0.174792358	Rsad2	58185	radical S-adenosyl methionine domain containing 2	0.703173658	-0.013521751	0.236169742
ENSMUSG00000025359	302.2419087	-0.64351048	0.320093427	-2.010383302	0.044390636	0.175409231	Pmel	20431	premelanosome protein	-0.295453218	-0.085002946	-0.015811094
ENSMUSG00000003271	392.2735152	-0.276042539	0.137339926	-2.009922003	0.044439445	0.175522149	Sult2b1	54200	sulfotransferase family, cytosolic, 2B, member 1	-0.57477666	-0.138290493	-0.433445906
ENSMUSG00000028255	20.2233823	-0.441632836	0.219883583	-2.008484806	0.044591799	0.175914823	Clca1	23844	chloride channel accessory 1	0.082533862	-0.300210489	-0.011851972
ENSMUSG00000016763	31.07093361	-0.477477691	0.237731198	-2.008477201	0.044592606	0.175914823	Scube1	64706	signal peptide, CUB domain, EGF-like 1	-0.048519945	0.000424132	0.200260618
ENSMUSG00000050103	158.9747713	0.247860759	0.123575343	2.005746075	0.044883347	0.176742567	Agmo	319660	alkylglycerol monooxygenase	-0.431729186	0.091041091	0.045001015
ENSMUSG00000068101	36.58246743	-0.43740553	0.21821187	-2.004499254	0.045016607	0.176955855	Cenpm	66570	centromere protein M	-0.172842918	-0.339369307	-0.256858689
ENSMUSG00000024910	83.81393599	-0.328061085	0.163846668	-2.002244473	0.045258445	0.177624808	Ctsw	13041	cathepsin W	0.373685826	-0.4102264	-0.060813393
ENSMUSG00000005994	329.17309	-0.623865884	0.312212295	-1.998210494	0.045693844	0.178686927	Tyrp1	22178	tyrosinase-related protein 1	-0.253361997	-0.08547076	-0.054102914
ENSMUSG00000021469	171.9558282	-0.605777371	0.303438178	-1.996378226	0.045892769	0.17922834	Msx2	17702	msh homeobox 2	-0.510327018	-0.075035865	-0.338819225
ENSMUSG00000027639	1774.839678	-0.289503961	0.145375758	-1.991418407	0.046434907	0.180810609	Samhd1	56045	SAM domain and HD domain, 1	0.619158272	-0.295879783	0.046171733
ENSMUSG00000022383	52.73735923	-0.422481029	0.21216567	-1.991278928	0.046450231	0.180829696	Ppara	19013	peroxisome proliferator activated receptor alpha	-0.422768134	-0.231330184	-0.223398981
ENSMUSG00000027663	803.3724667	0.101261644	0.050856422	1.991127954	0.046466822	0.180835428	Zmat3	22401	zinc finger matrin type 3	0.662349986	-0.022613252	0.361202237
ENSMUSG00000040350	750.8965806	0.185798365	0.093336124	1.990637237	0.046520783	0.180901415	Trim7	94089	tripartite motif-containing 7	0.589999092	0.185335244	0.248679831
ENSMUSG00000031736	105.2112319	0.268443397	0.134869273	1.990397003	0.04654722	0.180923121	Crnde	71296	colorectal neoplasia differentially expressed (non-protein coding)	0.278632441	0.544735299	0.27450857
ENSMUSG00000022853	152.2345953	-0.20578732	0.103562236	-1.987088423	0.046912599	0.18183601	Ehhadh	74147	enoyl-Coenzyme A, hydratase/3-hydroxyacyl Coenzyme A dehydrogenase	-0.465058786	0.066958968	-0.140901949
ENSMUSG00000046807	68.6617377	-0.640781104	0.32265228	-1.985980401	0.0470355	0.182168072	Lrrc75b	192734	leucine rich repeat containing 75B	-0.521712016	-0.075461871	-0.342194217
ENSMUSG00000016087	170.6862857	0.245402435	0.123620371	1.985129414	0.047130075	0.182371528	Fli1	14247	Friend leukemia integration 1	0.642070247	-0.079703101	0.156995932
ENSMUSG00000034641	251.9000338	0.362761209	0.182852427	1.983901528	0.047266819	0.182696941	Cd300ld	217305	CD300 molecule-like family member d	0.707180062	-0.086255824	0.122713056
ENSMUSG00000067596	21.03646885	-0.631050936	0.318563524	-1.980926528	0.047599514	0.183655584	Krt74	406222	keratin 74	-0.488603478	0.013810767	-0.328836803
ENSMUSG00000030096	2719.258255	-0.264988342	0.133804735	-1.980410803	0.047657387	0.18377469	Slc6a6	21366	solute carrier family 6 (neurotransmitter transporter, taurine), member 6	0.487186461	0.050107953	0.170602303
ENSMUSG00000000216	65.36958044	-0.240733142	0.121611994	-1.979518085	0.047757706	0.183938723	Scnn1g	20278	sodium channel, nonvoltage-gated 1 gamma	-0.473861936	-0.339475113	-0.355849359
ENSMUSG00000040310	54.31763387	-0.472339714	0.238704652	-1.978762079	0.0478428	0.184143838	Alx4	11695	aristaless-like homeobox 4	-0.568435004	-0.287977275	-0.110038567
ENSMUSG00000029705	1165.815518	-0.322058055	0.162781721	-1.978465724	0.047876192	0.184150625	Cux1	13047	cut-like homeobox 1	-0.505721753	-0.148975972	-0.295678332
ENSMUSG00000021265	69.99462236	0.261995899	0.132598878	1.975853057	0.048171422	0.184916448	Slc25a29	214663	solute carrier family 25 (mitochondrial carrier, palmitoylcarnitine transporter), member 29	-0.341821952	0.132237649	0.084361534
ENSMUSG00000027765	364.494861	-0.210708541	0.106718925	-1.974425252	0.048333409	0.185415207	P2ry1	18441	purinergic receptor P2Y, G-protein coupled 1	-0.267405591	-0.281940031	-0.212262023
ENSMUSG00000002325	837.9944297	0.165963138	0.084064611	1.9742331	0.048355244	0.185439208	Irf9	16391	interferon regulatory factor 9	0.69451792	-0.022781961	0.245397649
ENSMUSG00000019768	298.6598886	-0.235879068	0.11948192	-1.974182099	0.048361041	0.185439208	Esr1	13982	estrogen receptor 1 (alpha)	-0.393911536	-0.218659263	-0.113967788
ENSMUSG00000024013	333.3582069	-0.330414098	0.167424266	-1.973513788	0.048437055	0.18564863	Fgd2	26382	FYVE, RhoGEF and PH domain containing 2	0.506466378	-0.305355406	0.062167385
ENSMUSG00000025498	1389.837297	0.37978763	0.192516233	1.972756391	0.048523324	0.185880178	Irf7	54123	interferon regulatory factor 7	0.724373917	-0.091606315	0.203147408
ENSMUSG00000042784	20.34028454	0.400508712	0.203151749	1.97147558	0.048669504	0.186232308	Muc1	17829	mucin 1, transmembrane	0.193820036	0.144163067	0.384789949
ENSMUSG00000034171	762.496122	-0.199124203	0.101005677	-1.971415951	0.048676318	0.186232308	Faah	14073	fatty acid amide hydrolase	-0.362809155	-0.405033603	-0.242335454
ENSMUSG00000024730	48.06647918	-0.435051878	0.220818607	-1.970177622	0.048818017	0.186356162	Ms4a8a	64381	membrane-spanning 4-domains, subfamily A, member 8A	0.391239401	-0.272132959	-0.083225288
ENSMUSG00000049130	212.1932485	-0.300372877	0.15258279	-1.968589487	0.049000251	0.186652767	C5ar1	12273	complement component 5a receptor 1	0.56574134	-0.088679835	0.207488211
ENSMUSG00000078721	35.05945244	-0.305129339	0.155425867	-1.963182485	0.049624974	0.188023162	Fam205a1	433698	family with sequence similarity 205, member A1	-0.342151074	-0.399277109	-0.024991215
ENSMUSG00000039542	227.9506214	0.381661025	0.194413138	1.963144211	0.04962942	0.188023162	Ncam1	17967	neural cell adhesion molecule 1	0.533147858	0.16958936	0.34874775
ENSMUSG00000067276	80.78518425	0.415082211	0.211446459	1.963060594	0.049639134	0.188023162	Capn6	12338	calpain 6	0.601591786	0.196239016	0.332849129
ENSMUSG00000029603	36.43433757	0.407486531	0.207591207	1.962927699	0.049654576	0.188023162	Dtx1	14357	deltex 1, E3 ubiquitin ligase	-0.233716166	0.175036616	0.007596923
ENSMUSG00000020689	194.9760592	-0.257315933	0.131137302	-1.962187186	0.049740695	0.188235809	Itgb3	16416	integrin beta 3	-0.469777796	-0.425557224	-0.149546169
ENSMUSG00000038065	345.2273711	-0.222698553	0.113500749	-1.962088838	0.049752142	0.188235809	Mturn	68235	maturin, neural progenitor differentiation regulator homolog (Xenopus)	-0.679939077	-0.017024313	-0.199513726
ENSMUSG00000043795	263.1229627	0.306007469	0.156030883	1.961198086	0.04985592	0.188381984	Prr33	677289	proline rich 33	-0.328939743	0.022289505	0.032009577
ENSMUSG00000029541	24.11065825	-0.5060886	0.258265329	-1.959568486	0.050046248	0.188829036	Cyp2w1	545817	cytochrome P450, family 2, subfamily w, polypeptide 1	-0.292554721	-0.226371485	-0.347529876
ENSMUSG00000067916	176.6771409	0.284989217	0.145456265	1.959277705	0.050080273	0.188829036	Gm13139	666532	predicted gene 13139	0.724061463	0.053271773	0.169255106
ENSMUSG00000030340	453.5036809	-0.217249246	0.110893302	-1.959083572	0.050103	0.188829036	Scnn1a	20276	sodium channel, nonvoltage-gated 1 alpha	-0.476871146	-0.352957367	-0.326532566
ENSMUSG00000002108	204.7484863	0.270944934	0.138414104	1.95749512	0.050289285	0.189362722	Nr1h3	22259	nuclear receptor subfamily 1, group H, member 3	0.386529466	0.18650035	0.276269978
ENSMUSG00000049548	70.57959091	-0.567971217	0.290180612	-1.957302434	0.050311922	0.189362722	Krt82	114566	keratin 82	-0.503441352	-0.157814044	-0.225012929
ENSMUSG00000001751	244.6548307	0.320641887	0.16391944	1.956094328	0.050454043	0.189795156	Naglu	27419	alpha-N-acetylglucosaminidase (Sanfilippo disease IIIB)	0.444884119	0.192049891	0.303305243
ENSMUSG00000090698	59.26903756	0.303268103	0.155041326	1.956046889	0.050459631	0.189795156	Apold1	381823	apolipoprotein L domain containing 1	0.703818865	0.075907673	0.33801125
ENSMUSG00000009394	34.79655396	0.334192479	0.171026279	1.954041693	0.050696287	0.190355176	Syn2	20965	synapsin II	0.465552163	0.290399494	0.354606989
ENSMUSG00000072949	862.0133931	0.228092563	0.116780444	1.953174316	0.050798943	0.190575668	Acot1	26897	acyl-CoA thioesterase 1	-0.529909157	-0.008508834	-0.104405792
ENSMUSG00000040037	44.43294997	-0.292877474	0.150197904	-1.949943819	0.051182816	0.191638742	Negr1	320840	neuronal growth regulator 1	-0.496694953	-0.012722113	-0.234770006
ENSMUSG00000019312	406.5920199	-0.216825309	0.111442224	-1.945629764	0.051699229	0.19307648	Grb7	14786	growth factor receptor bound protein 7	-0.614870064	-0.114439603	-0.41253622
ENSMUSG00000091376	98.29457825	-0.361562512	0.185851496	-1.94543773	0.051722318	0.193079589	Aadacl2	639634	arylacetamide deacetylase-like 2	-0.001352254	-0.19500468	-0.221517155
ENSMUSG00000053746	142.1224376	-0.282289731	0.145190376	-1.944273018	0.051862537	0.193478149	Ptrh1	329384	peptidyl-tRNA hydrolase 1 homolog	-0.487965899	-0.119125222	-0.332755604
ENSMUSG00000024743	60.34325909	-0.560263074	0.288195732	-1.944036681	0.051891028	0.193542826	Syt7	54525	synaptotagmin VII	-0.497418217	-0.056190442	-0.233422425
ENSMUSG00000047419	4190.740429	0.328618531	0.169633105	1.937231128	0.052717097	0.195238921	Cmya5	76469	cardiomyopathy associated 5	0.057350993	0.362497984	0.077511845
ENSMUSG00000039682	1019.003877	-0.375215272	0.193762384	-1.936471177	0.052810019	0.195416218	Lap3	66988	leucine aminopeptidase 3	-0.586098684	-0.133171461	-0.312751706
ENSMUSG00000070427	112.4802941	0.372453115	0.192895207	1.930857283	0.053500704	0.197256846	Il18bp	16068	interleukin 18 binding protein	0.68390569	-0.096479858	0.096730921
ENSMUSG00000005320	153.5659323	-0.38726821	0.200626373	-1.930295618	0.05357022	0.19734224	Fgfr4	14186	fibroblast growth factor receptor 4	0.40357999	-0.156177262	0.199548355
ENSMUSG00000021306	257.7597057	0.165857947	0.08597284	1.929190055	0.053707272	0.197640484	Gpr137b	83924	G protein-coupled receptor 137B	0.623627422	0.339911074	0.304980679
ENSMUSG00000045294	827.1424073	-0.215456263	0.111745966	-1.928089853	0.053843951	0.198006225	Insig1	231070	insulin induced gene 1	-0.712379935	-0.20427218	-0.250790154
ENSMUSG00000000555	565.2637319	0.281754884	0.146136707	1.928022667	0.053852307	0.198006225	Itga5	16402	integrin alpha 5 (fibronectin receptor alpha)	0.590498012	0.069157357	0.286146668
ENSMUSG00000043953	56.74795366	0.296265164	0.153685358	1.927738383	0.053887675	0.198063623	Ccrl2	54199	chemokine (C-C motif) receptor-like 2	0.57836072	0.219685331	0.232913968
ENSMUSG00000105703	606.6719572	-0.332085762	0.172287163	-1.92751309	0.053915718	0.198071486	NA	NA	NA	0.511742957	-0.130080889	0.077146141
ENSMUSG00000034854	402.51003	0.208115168	0.107987293	1.927219055	0.053952336	0.198164053	Mfsd12	73822	major facilitator superfamily domain containing 12	0.586823396	0.011238842	0.290090494
ENSMUSG00000090314	2245.316214	-0.257888197	0.133971542	-1.924947589	0.054235915	0.198821919	2310050C09Rik	66533	RIKEN cDNA 2310050C09 gene	0.165851809	-0.049876251	0.028256822
ENSMUSG00000025931	236.6507221	-0.32384304	0.168449962	-1.922488053	0.054544376	0.199620219	Paqr8	74229	progestin and adipoQ receptor family member VIII	-0.567812921	-0.045953355	-0.449869654
ENSMUSG00000029999	414.8267321	-0.359933916	0.187468337	-1.919971777	0.054861465	0.200209852	Tgfa	21802	transforming growth factor alpha	-0.493645359	-0.044210485	-0.41295394
ENSMUSG00000020627	164.9842975	-0.282569418	0.147190534	-1.91975265	0.05488915	0.200209852	Klhl29	208439	kelch-like 29	-0.422443971	-0.096275984	-0.264749644
ENSMUSG00000059195	31.14273153	-0.426400505	0.222260111	-1.91847517	0.055050788	0.200561039	NA	NA	NA	-0.248593012	-0.391455997	-0.139670943
ENSMUSG00000037469	246.1633824	-0.412847816	0.215312379	-1.917436511	0.0551825	0.200896255	Acp7	101744	acid phosphatase 7, tartrate resistant	-0.57426897	-0.103621419	-0.463777753
ENSMUSG00000026896	521.7125943	0.180944835	0.094490832	1.914945931	0.055499399	0.20152181	Ifih1	71586	interferon induced with helicase C domain 1	0.759604289	-0.003965399	0.201467493
ENSMUSG00000024298	50.84880366	-0.55707676	0.291472837	-1.911247599	0.05597277	0.202667681	Zfp871	208292	zinc finger protein 871	0.161468671	-0.00891371	-0.025433215
ENSMUSG00000036223	23.85706319	-0.469103346	0.245655022	-1.909602099	0.056184465	0.203264522	Ska1	66468	spindle and kinetochore associated complex subunit 1	-0.278092377	-0.320677998	-0.181436133
ENSMUSG00000069014	59.93384283	-0.453264834	0.237477125	-1.908667346	0.056305018	0.203446141	NA	NA	NA	-0.004326321	-0.445709824	-0.095302585
ENSMUSG00000064165	20.13452846	-0.568035403	0.298027897	-1.905980641	0.056652717	0.204301789	Krt39	237934	keratin 39	-0.534548869	-0.045878692	-0.32121099
ENSMUSG00000030172	432.1767791	-0.299948593	0.157391664	-1.905746371	0.05668312	0.204301789	Erc1	111173	ELKS/RAB6-interacting/CAST family member 1	-0.560433056	-0.248083303	-0.318536756
ENSMUSG00000029370	50.1339263	-0.397027656	0.208419518	-1.904944695	0.056787261	0.204634633	Rassf6	73246	Ras association (RalGDS/AF-6) domain family member 6	-0.58319877	-0.136012131	-0.396885079
ENSMUSG00000003746	1260.632362	-0.208962221	0.109740612	-1.904146674	0.056891085	0.204796101	Man1a	17155	mannosidase 1, alpha	-0.389094999	-0.336749548	-0.118115005
ENSMUSG00000016496	238.7094592	-0.251950286	0.132401182	-1.902930795	0.057049576	0.205111312	Cd274	60533	CD274 antigen	0.508864829	-0.309451431	-0.02039219
ENSMUSG00000043807	22.52443914	-0.388400746	0.204230325	-1.901778037	0.057200179	0.205397414	Ly6g5b	266614	lymphocyte antigen 6 complex, locus G5B	-0.371484009	-0.239475675	-0.178700609
ENSMUSG00000089929	111.3606713	0.376034614	0.198022165	1.898952143	0.057570769	0.206301199	Bcl2a1b	12045	B cell leukemia/lymphoma 2 related protein A1b	0.667325763	0.022036786	0.134134658
ENSMUSG00000031167	3452.732566	-0.20768008	0.109375892	-1.898773814	0.057594222	0.206342626	Rbm3	19652	RNA binding motif protein 3	0.562205417	0.1157042	0.060985939
ENSMUSG00000026222	637.7518504	0.253491992	0.133524726	1.898464799	0.057634881	0.206403058	Sp100	20684	nuclear antigen Sp100	0.729646414	-0.165051383	0.175068837
ENSMUSG00000026043	41875.10624	0.370547006	0.195302571	1.897297126	0.057788734	0.206612884	Col3a1	12825	collagen, type III, alpha 1	0.038768598	-0.173454088	0.22201289
ENSMUSG00000030830	189.0490893	-0.399437204	0.210588412	-1.896767254	0.057858663	0.206820285	Itgal	16408	integrin alpha L	0.539857394	-0.333354207	-0.023269119
ENSMUSG00000064339	3965.155172	0.233870023	0.123365251	1.895752819	0.057992737	0.207043386	NA	NA	NA	-0.145669578	0.291600977	-0.224694838
ENSMUSG00000058625	21.74154278	-0.37103237	0.195849008	-1.894481745	0.058161095	0.207431277	NA	NA	NA	-0.259391581	-0.193889913	-0.360409714
ENSMUSG00000073414	40.82587575	-0.295213097	0.155973146	-1.892717465	0.058395453	0.207784978	G6b	106722	immunoreceptor tyrosine-based inhibitory motif (ITIM) containing platelet receptor	-0.271210575	-0.264555757	-0.346906204
ENSMUSG00000049608	22.7162796	-0.455359305	0.241185678	-1.888003086	0.059025536	0.209088241	Gpr55	227326	G protein-coupled receptor 55	0.603308158	-0.159386261	0.121235103
ENSMUSG00000033943	224.9808531	-0.373455434	0.197815283	-1.887899808	0.059039402	0.209088241	Mga	29808	MAX gene associated	0.193327242	0.057643697	0.017132411
ENSMUSG00000035020	76.93912113	-0.489947452	0.259644843	-1.886990882	0.059161552	0.209449518	Epgn	71920	epithelial mitogen	0.158513812	-0.074786648	-0.188562353
ENSMUSG00000059824	353.3610448	0.365070898	0.193520048	1.88647585	0.05923086	0.209515748	Dbp	13170	D site albumin promoter binding protein	0.70324811	0.299112776	0.24679655
ENSMUSG00000042109	83.61228739	-0.614598747	0.325983905	-1.885365314	0.059380534	0.209796709	Csdc2	105859	cold shock domain containing C2, RNA binding	-0.437786989	-0.008289859	-0.305542651
ENSMUSG00000038963	101.0948549	-0.264525134	0.140332111	-1.884993627	0.059430698	0.209920694	Slco4a1	108115	solute carrier organic anion transporter family, member 4a1	-0.27497999	-0.150847073	0.078447982
ENSMUSG00000064225	39.26429004	-0.39756851	0.210963358	-1.884538217	0.05949221	0.20997749	Paqr9	75552	progestin and adipoQ receptor family member IX	-0.621866524	-0.172077629	-0.085232713
ENSMUSG00000020891	84.13550955	-0.60419344	0.320673244	-1.884140479	0.059545976	0.210124513	Alox8	11688	arachidonate 8-lipoxygenase	-0.449413581	-0.097075293	-0.284616357
ENSMUSG00000061232	17360.00219	0.187788442	0.099679166	1.883928695	0.059574621	0.210182849	H2-K1	14972	histocompatibility 2, K1, K region	0.713853202	0.011745594	0.191768639
ENSMUSG00000055782	507.2952345	-0.243323314	0.129298143	-1.881877873	0.059852599	0.210521478	Abcd2	26874	ATP-binding cassette, sub-family D (ALD), member 2	-0.46877973	-0.143972787	-0.074439099
ENSMUSG00000013629	517.1214903	-0.285024029	0.151632995	-1.879696629	0.060149435	0.211394137	Cad	69719	carbamoyl-phosphate synthetase 2, aspartate transcarbamylase, and dihydroorotase	-0.531542044	-0.172389651	-0.191747458
ENSMUSG00000094910	39.45107919	-0.34845716	0.18539705	-1.879518358	0.060173749	0.211418575	D430019H16Rik	268595	RIKEN cDNA D430019H16 gene	-0.459618813	-0.338686659	-0.105365771
ENSMUSG00000046182	20.88892299	-0.436280105	0.232512016	-1.876376593	0.060603586	0.212173694	Gsg1l	269994	GSG1-like	-0.476996699	-0.261891624	-0.181026345
ENSMUSG00000030717	1100.89826	0.17652789	0.094175029	1.874466008	0.060866223	0.212805668	Nupr1	56312	nuclear protein transcription regulator 1	-0.411119435	-0.231380459	0.008684785
ENSMUSG00000037669	1380.22037	-0.213365557	0.113831843	-1.874392542	0.060876341	0.212805668	Ldah	68832	lipid droplet associated hydrolase	-0.618829493	-0.234329967	-0.18013172
ENSMUSG00000038242	133.0289214	-0.548240935	0.292914559	-1.871675267	0.061251543	0.213365896	Aox4	71872	aldehyde oxidase 4	0.011496132	-0.61970003	-0.20465043
ENSMUSG00000015354	697.2117325	-0.326350492	0.174487182	-1.87034078	0.06143651	0.213752734	Pcolce2	76477	procollagen C-endopeptidase enhancer 2	-0.545631152	-0.165848313	-0.143624524
ENSMUSG00000066595	312.6626258	0.178913723	0.095689611	1.869729855	0.061521342	0.213833493	Mfsd7b	226844	major facilitator superfamily domain containing 7B	0.632430206	0.155872529	0.19070377
ENSMUSG00000073016	28.26465441	-0.463908623	0.248228392	-1.868878172	0.061639766	0.214116432	Uprt	331487	uracil phosphoribosyltransferase	0.269009669	-0.06373603	0.047159093
ENSMUSG00000012519	109.8084982	0.260522102	0.139437122	1.868384108	0.061708551	0.214269574	Mlkl	74568	mixed lineage kinase domain-like	0.756925494	-0.108337738	0.27161284
ENSMUSG00000019278	663.2182406	-0.352287517	0.188718583	-1.866734645	0.061938653	0.214896535	Dpep1	13479	dipeptidase 1 (renal)	-0.630622335	-0.114499755	-0.117085283
ENSMUSG00000064080	2275.487127	0.369912509	0.198200005	1.866359737	0.061991052	0.214992354	Fbln2	14115	fibulin 2	-0.277297255	0.12043217	0.166656608
ENSMUSG00000030921	507.1208398	0.265392002	0.142213871	1.866147092	0.062020789	0.2150525	Trim30a	20128	tripartite motif-containing 30A	0.699884923	-0.108027234	0.129478975
ENSMUSG00000020159	182.093113	-0.601763937	0.322728195	-1.864615324	0.062235343	0.215581043	Gabrp	216643	gamma-aminobutyric acid (GABA) A receptor, pi	-0.497952355	0.009983188	-0.362101518
ENSMUSG00000069633	134.2500497	-0.184326222	0.098989813	-1.862072639	0.062592852	0.216430565	Pex11g	69129	peroxisomal biogenesis factor 11 gamma	-0.58614315	-0.16339315	-0.201999404
ENSMUSG00000037447	344.3792571	0.246378419	0.132320408	1.86198351	0.062605415	0.216430872	Arid5a	214855	AT rich interactive domain 5A (MRF1-like)	0.534482679	0.275136094	0.243577386
ENSMUSG00000022389	1568.56815	0.197724956	0.106211875	1.861608752	0.062658259	0.216484159	Tef	21685	thyrotroph embryonic factor	0.662405679	0.306565963	0.282803434
ENSMUSG00000024409	557.8233946	-0.612872329	0.329286564	-1.861212685	0.062714148	0.216634118	Psors1c2	57390	psoriasis susceptibility 1 candidate 2 (human)	-0.480077241	-0.013667928	-0.326373745
ENSMUSG00000040511	183.2780661	0.17917295	0.096324874	1.860090157	0.062872772	0.217009242	Pvr	52118	poliovirus receptor	0.623737407	0.191538338	0.336079956
ENSMUSG00000023274	129.6711486	0.421479973	0.226705576	1.859151329	0.063005691	0.217208772	Cd4	12504	CD4 antigen	0.593854056	0.015187559	0.225892356
ENSMUSG00000039236	105.6228807	0.230488817	0.124047438	1.858069959	0.06315908	0.217664134	Isg20	57444	interferon-stimulated protein	0.598073812	-0.027489448	0.349222425
ENSMUSG00000031443	37.36029844	0.466512126	0.251077103	1.858043286	0.063162868	0.217664134	F7	14068	coagulation factor VII	0.595225929	0.055078573	0.193506149
ENSMUSG00000074796	102.2570313	-0.328051593	0.176663933	-1.856924538	0.063321891	0.21777961	Slc4a11	269356	solute carrier family 4, sodium bicarbonate transporter-like, member 11	-0.494441184	-0.10676674	-0.395155386
ENSMUSG00000048402	228.2049735	-0.323919828	0.174571314	-1.855515779	0.063522608	0.218253618	Gli2	14633	GLI-Kruppel family member GLI2	-0.501672619	-0.108872694	-0.151479099
ENSMUSG00000085156	99.04065068	0.231475398	0.124773475	1.855165111	0.063572652	0.218310396	Gm11974	100041286	predicted gene 11974	0.560618275	0.234946308	0.22720326
ENSMUSG00000020917	3100.766083	-0.213612553	0.115411049	-1.85088477	0.064186132	0.219836869	Acly	104112	ATP citrate lyase	-0.693427543	-0.265937402	-0.105257727
ENSMUSG00000027004	53.5027908	0.362196032	0.19571555	1.850624711	0.064223562	0.219921655	Frzb	20378	frizzled-related protein	0.220235515	0.414507224	0.37982139
ENSMUSG00000033765	7786.282065	-0.337971442	0.182660203	-1.850274093	0.064274055	0.219964324	Calm4	80796	calmodulin 4	0.152607836	-0.138001562	-0.044779247
ENSMUSG00000029134	124.7394268	-0.487312248	0.263465441	-1.849624928	0.064367627	0.220118418	Plb1	665270	phospholipase B1	-0.445272583	0.035045035	-0.380369637
ENSMUSG00000030878	633.1958732	-0.152864972	0.082651082	-1.849521735	0.064382512	0.220118418	Cdr2	12585	cerebellar degeneration-related 2	-0.751280719	-0.182395996	-0.304766171
ENSMUSG00000074342	83.14743832	0.307075522	0.166179881	1.847850169	0.064624021	0.220596378	I830077J02Rik	433638	RIKEN cDNA I830077J02 gene	0.725831128	-0.115237327	0.168041562
ENSMUSG00000053977	22.67312738	-0.571245308	0.309323017	-1.846759787	0.064781962	0.220918206	Cd8a	12525	CD8 antigen, alpha chain	0.354499466	-0.329840282	-0.114145778
ENSMUSG00000034342	83.94924637	-0.581853033	0.31511409	-1.846483706	0.064822003	0.220965007	Cbl	12402	Casitas B-lineage lymphoma	0.200771709	-0.001261967	-0.08622818
ENSMUSG00000038754	486.5232849	-0.344575143	0.186726442	-1.845347336	0.064987029	0.221269611	Elovl3	12686	elongation of very long chain fatty acids (FEN1/Elo2, SUR4/Elo3, yeast)-like 3	-0.322882237	-0.532564415	-0.082000751
ENSMUSG00000049690	52.74381028	-0.411188481	0.222893695	-1.844773945	0.065070429	0.221466657	Nckap5	210356	NCK-associated protein 5	-0.559704126	-0.055358644	-0.376277734
ENSMUSG00000021125	67.11430661	-0.395646898	0.214555211	-1.844033043	0.065178325	0.221767568	Arg2	11847	arginase type II	-0.473207243	-0.119847705	-0.263017326
ENSMUSG00000076617	961.9973707	-0.368457692	0.199979559	-1.842476767	0.065405442	0.222171069	NA	NA	NA	-0.408777905	-0.193655658	-0.203924273
ENSMUSG00000031722	4593.209148	0.371664138	0.201864613	1.841155477	0.065598778	0.222506789	Hp	15439	haptoglobin	0.635975745	0.073799472	0.337746536
ENSMUSG00000026068	79.65468912	-0.357026223	0.194220507	-1.838251931	0.066025291	0.223276344	Il18rap	16174	interleukin 18 receptor accessory protein	0.651034679	-0.101151265	0.061507417
ENSMUSG00000074151	1436.380525	-0.186755681	0.101655898	-1.837135718	0.066189862	0.223609872	Nlrc5	434341	NLR family, CARD domain containing 5	0.440450632	-0.208242227	0.044181211
ENSMUSG00000021696	1216.319062	-0.249810011	0.136235797	-1.833659121	0.06670461	0.224998385	Elovl7	74559	ELOVL family member 7, elongation of long chain fatty acids (yeast)	-0.237718015	-0.456983524	-0.236668618
ENSMUSG00000036820	211.9109054	0.251854582	0.137387886	1.833164402	0.066778126	0.225071341	Amdhd2	245847	amidohydrolase domain containing 2	0.688895875	0.068757334	0.247086176
ENSMUSG00000030303	2818.713582	-0.264388137	0.144255747	-1.832773685	0.066836234	0.225179709	Far2	330450	fatty acyl CoA reductase 2	-0.519714679	-0.401994364	-0.165975639
ENSMUSG00000073879	20.24301274	-0.473966051	0.258693227	-1.832154853	0.066928353	0.225358792	Gm5859	545605	predicted pseudogene 5859	0.308250651	0.283218457	0.141066367
ENSMUSG00000035183	39.76267054	-0.601816456	0.32879873	-1.830349086	0.067197756	0.225783939	Slc24a5	317750	solute carrier family 24, member 5	-0.385029736	-0.111172696	-0.102150326
ENSMUSG00000007480	25.25521008	-0.397039274	0.217201441	-1.827977164	0.067552979	0.226714069	Mc5r	17203	melanocortin 5 receptor	-0.576019978	-0.085363177	-0.283264147
ENSMUSG00000056116	2082.444808	0.193635645	0.105977119	1.827145778	0.067677854	0.22688485	H2-T22	15039	histocompatibility 2, T region locus 22	0.719686446	-0.032670449	0.195963696
ENSMUSG00000027533	5310.884918	-0.300015637	0.164225192	-1.826855148	0.067721552	0.22688485	Fabp5	16592	fatty acid binding protein 5, epidermal	-0.416010259	-0.321390386	-0.416016908
ENSMUSG00000087543	37.78467744	-0.363921902	0.199332098	-1.825706475	0.067894487	0.227332545	Gm16576	100504191	predicted gene 16576	-0.246100944	-0.290559842	-0.043633837
ENSMUSG00000074489	129.5247672	-0.295147359	0.161933963	-1.822640253	0.068357895	0.228409316	Bglap3	12095	bone gamma-carboxyglutamate protein 3	-0.42939377	-0.277910688	-0.187259672
ENSMUSG00000017861	85.14905688	-0.378538242	0.207914861	-1.820640625	0.068661503	0.228804591	Mybl2	17865	myeloblastosis oncogene-like 2	-0.448834773	-0.124857221	-0.351029823
ENSMUSG00000056290	86.92921308	-0.44696949	0.245709154	-1.819099872	0.068896195	0.229446809	Ms4a4b	60361	membrane-spanning 4-domains, subfamily A, member 4B	0.579868332	-0.287518148	-0.065262947
ENSMUSG00000027224	128.0575587	0.190859778	0.105062477	1.816631245	0.069273596	0.23034488	Duoxa1	213696	dual oxidase maturation factor 1	-0.504027506	0.078640153	-0.13137618
ENSMUSG00000074813	33.53745424	0.328021786	0.180624611	1.816041479	0.06936401	0.230473943	NA	NA	NA	0.156354606	0.291262385	0.380257285
ENSMUSG00000032690	453.7334665	0.339411622	0.186945834	1.815561298	0.069437695	0.230632175	Oas2	246728	2'-5' oligoadenylate synthetase 2	0.684213432	-0.137470495	0.182248513
ENSMUSG00000002324	162.4367602	0.284362433	0.156809395	1.813427269	0.069765947	0.231454865	Rec8	56739	REC8 meiotic recombination protein	0.421107775	0.152049769	0.204413092
ENSMUSG00000040978	216.723583	-0.254929972	0.140617402	-1.812933305	0.069842109	0.231618965	Gm11992	626870	predicted gene 11992	-0.008283163	-0.162722134	-0.07082568
ENSMUSG00000034659	2358.680404	0.212596419	0.117280214	1.812721959	0.069874716	0.231654784	Tmem109	68539	transmembrane protein 109	-0.410176257	0.08797236	0.030392095
ENSMUSG00000052135	70.9947782	0.2897303	0.159901784	1.811926623	0.069997535	0.231844974	Foxo6	329934	forkhead box O6	-0.490669987	0.197129922	-0.082473604
ENSMUSG00000058099	385.5071269	-0.295785781	0.163294223	-1.811367088	0.070084047	0.23206647	Nfam1	74039	Nfat activating molecule with ITAM motif 1	0.591732493	-0.309388922	0.103088466
ENSMUSG00000106501	28.97925007	-0.383677165	0.211931571	-1.810382305	0.070236521	0.232187954	NA	NA	NA	-0.417155437	-0.173209017	-0.093279155
ENSMUSG00000013974	29.71484816	0.473238332	0.261563754	1.809265714	0.070409733	0.232610258	Mcemp1	69189	mast cell expressed membrane protein 1	0.598403517	0.015183369	0.003266341
ENSMUSG00000071561	1244.850072	-0.594176812	0.328560179	-1.808426125	0.070540205	0.232854987	BC100530	100034684	cDNA sequence BC100530	0.45679176	-0.039611218	-0.037327465
ENSMUSG00000073491	188.0531923	0.393563231	0.217751258	1.807398197	0.070700215	0.233216622	Pydc4	623121	pyrin domain containing 4	0.660053166	-0.126435006	0.098700614
ENSMUSG00000078253	129.0978892	-0.521465515	0.289302485	-1.802492343	0.071467978	0.234722864	Krtap16-1	100504183	keratin associated protein 16-1	-0.451370898	-0.07942985	-0.247532446
ENSMUSG00000026610	50.33959154	0.377003701	0.209377318	1.80059476	0.071766776	0.235303349	Esrrg	26381	estrogen-related receptor gamma	-0.057906183	0.288056813	-0.122206679
ENSMUSG00000036067	98.21694095	-0.304603052	0.169411741	-1.798004378	0.072176314	0.236110434	Slc2a6	227659	solute carrier family 2 (facilitated glucose transporter), member 6	0.639932168	-0.121972109	0.047996526
ENSMUSG00000037138	39.47401202	-0.3528484	0.196245026	-1.797999202	0.072177134	0.236110434	Aff3	16764	AF4/FMR2 family, member 3	-0.365425485	-0.199310059	-0.135934947
ENSMUSG00000037379	424.5317562	-0.279967647	0.155832046	-1.796598667	0.072399356	0.236483665	Spon2	100689	spondin 2, extracellular matrix protein	-0.671775109	-0.231292842	-0.25174667
ENSMUSG00000078122	109.3996333	-0.301726579	0.16810247	-1.794896762	0.07267015	0.236833165	F630028O10Rik	100038363	RIKEN cDNA F630028O10 gene	0.327738572	-0.405594769	-0.093845635
ENSMUSG00000033852	91.81093614	-0.424130471	0.236675588	-1.792033028	0.073127676	0.237774062	Gm28042	102238433	predicted gene, 28042	-0.446843899	-0.066544839	-0.244971064
ENSMUSG00000096768	434.2147905	0.427447009	0.238570012	1.791704687	0.073180283	0.237781104	Erdr1	170942	erythroid differentiation regulator 1	-0.28960024	0.242922404	-0.005553401
ENSMUSG00000060459	24.77502685	0.450998263	0.252052463	1.789303137	0.073566009	0.238575634	Kng2	385643	kininogen 2	0.633186467	0.113330993	0.168391533
ENSMUSG00000079362	117.4097757	0.369106013	0.206356894	1.78867789	0.073666706	0.238779982	NA	NA	NA	0.583227437	-0.120054506	0.037307142
ENSMUSG00000020143	451.2961561	-0.303598116	0.169741297	-1.788593126	0.073680366	0.238779982	Dock2	94176	dedicator of cyto-kinesis 2	0.60307349	-0.248130979	0.084762388
ENSMUSG00000008206	2078.748	-0.261974859	0.146774956	-1.784874383	0.074281695	0.24010091	Cers4	67260	ceramide synthase 4	-0.553471914	-0.295345174	-0.15692185
ENSMUSG00000026180	34.27474702	-0.519975414	0.291679075	-1.782697005	0.074635639	0.240841171	Cxcr2	12765	chemokine (C-X-C motif) receptor 2	0.475556479	-0.274535894	-0.033794606
ENSMUSG00000041986	578.9216811	-0.241374344	0.135581565	-1.780288812	0.075028707	0.24178453	Elmod1	270162	ELMO/CED-12 domain containing 1	-0.574329379	-0.039157444	-0.393365521
ENSMUSG00000027959	70.87389188	-0.267203612	0.150105658	-1.780103537	0.075059018	0.24180264	Sass6	72776	SAS-6 centriolar assembly protein	0.499137102	-0.392405763	-0.071511489
ENSMUSG00000048732	25.72602184	-0.423024799	0.237666506	-1.779909195	0.075090823	0.241804973	Klhl11	217194	kelch-like 11	0.17306123	0.208561733	-0.038899056
ENSMUSG00000002885	818.3391018	0.227102722	0.127722743	1.778091498	0.075388829	0.242370125	Adgre5	26364	adhesion G protein-coupled receptor E5	0.705930084	-0.050087327	0.256111577
ENSMUSG00000084350	133.9972671	-0.241821578	0.136010617	-1.777961047	0.075410253	0.242394089	NA	NA	NA	0.553821041	0.026600515	0.086849716
ENSMUSG00000056679	25.30514146	-0.369024221	0.207580149	-1.777743308	0.075446023	0.242464151	Gpr173	70771	G-protein coupled receptor 173	-0.119077603	-0.182693262	0.021190936
ENSMUSG00000041737	262.38317	-0.298103909	0.167766575	-1.776896905	0.075585204	0.242653079	Tmem45b	235135	transmembrane protein 45b	-0.533951962	-0.3063404	-0.10472669
ENSMUSG00000037355	296.5791799	-0.185875575	0.104656427	-1.77605505	0.075723844	0.242952	Uvssa	71101	UV stimulated scaffold protein A	0.445412326	0.15560394	0.095811377
ENSMUSG00000026825	407.316249	-0.219513425	0.123942316	-1.771093459	0.076545162	0.244998173	Dnm1	13429	dynamin 1	-0.615766971	-0.168618862	-0.179193771
ENSMUSG00000027315	644.7583871	-0.24805425	0.140268731	-1.768421571	0.076990453	0.245698244	Spint1	20732	serine protease inhibitor, Kunitz type 1	-0.47037902	0.016885829	-0.287851531
ENSMUSG00000030786	864.4558136	-0.324786899	0.18370582	-1.767972826	0.077065447	0.245892344	Itgam	16409	integrin alpha M	0.673941201	-0.146087409	0.162833714
ENSMUSG00000099974	60.49768936	0.417064114	0.236001723	1.767207919	0.077193414	0.246210097	Bcl2a1d	12047	B cell leukemia/lymphoma 2 related protein A1d	0.588029283	-0.019098278	0.12222784
ENSMUSG00000022150	1513.414576	-0.250538416	0.141828026	-1.766494419	0.077312937	0.246500693	Dab2	13132	disabled 2, mitogen-responsive phosphoprotein	0.430880585	-0.165405479	0.254567565
ENSMUSG00000034317	297.9867566	-0.278812466	0.15793931	-1.765313943	0.077511017	0.246996081	Trim59	66949	tripartite motif-containing 59	-0.488247244	-0.11947263	-0.405747257
ENSMUSG00000031489	280.8682706	-0.300788647	0.17043278	-1.764852084	0.077588629	0.24713389	Adrb3	11556	adrenergic receptor, beta 3	-0.633072894	0.042263812	-0.158850345
ENSMUSG00000032278	317.6300128	-0.192887045	0.10936838	-1.763645442	0.077791692	0.247436049	Paqr5	74090	progestin and adipoQ receptor family member V	-0.616427085	-0.165556826	-0.328565167
ENSMUSG00000063268	498.8857441	0.186919933	0.106012645	1.763185254	0.07786925	0.247637346	Parp10	671535	poly (ADP-ribose) polymerase family, member 10	0.637126657	0.023008479	0.252769438
ENSMUSG00000001021	963.4005629	-0.561594549	0.319008091	-1.760439828	0.078333261	0.248658889	S100a3	20197	S100 calcium binding protein A3	-0.503178744	-0.036116854	-0.322840151
ENSMUSG00000040026	595.666034	0.580276165	0.329620571	1.760436743	0.078333784	0.248658889	Saa3	20210	serum amyloid A 3	0.502656533	-0.191773457	-0.124285657
ENSMUSG00000021200	942.0382909	0.293808559	0.166937035	1.759996267	0.07840844	0.248759341	Asb2	65256	ankyrin repeat and SOCS box-containing 2	-0.3822221	0.172500438	-0.020592021
ENSMUSG00000032368	222.8239878	-0.267040196	0.1517701	-1.759504648	0.078491831	0.248841909	Zic1	22771	zinc finger protein of the cerebellum 1	0.179088873	-0.327944816	0.089310775
ENSMUSG00000031312	503.9469251	0.35305359	0.200676847	1.759314019	0.078524187	0.248853546	Itgb1bp2	26549	integrin beta 1 binding protein 2	0.288874332	0.332461178	0.219199248
ENSMUSG00000003227	20.41655302	-0.474892779	0.269991567	-1.758917083	0.078591593	0.248976215	Edar	13608	ectodysplasin-A receptor	-0.541122894	-0.296359024	-0.151885141
ENSMUSG00000037944	42.89097052	-0.425496554	0.242034108	-1.758002445	0.078747093	0.249195845	Ccr7	12775	chemokine (C-C motif) receptor 7	0.563205271	0.069292172	0.173379184
ENSMUSG00000046562	540.3182053	-0.10901755	0.062141906	-1.754332273	0.079373589	0.250356506	Unc119b	106840	unc-119 lipid binding chaperone B	-0.712675021	-0.211107799	-0.224706447
ENSMUSG00000029335	119.8397165	0.227724161	0.129847629	1.753779891	0.07946823	0.250563922	Bmp3	110075	bone morphogenetic protein 3	-0.492296029	0.29855346	0.005221295
ENSMUSG00000015405	485.1733082	-0.387452908	0.220964498	-1.753462259	0.079522692	0.250651845	Ace2	70008	angiotensin I converting enzyme (peptidyl-dipeptidase A) 2	-0.45585864	-0.005905265	-0.447737104
ENSMUSG00000028865	26.36947314	0.378421299	0.215840489	1.753245193	0.079559929	0.250716368	Cd164l2	69655	CD164 sialomucin-like 2	0.002682136	0.456571021	-0.029668774
ENSMUSG00000000753	1686.749361	0.312166374	0.178295525	1.750836845	0.079974018	0.251655637	Serpinf1	20317	serine (or cysteine) peptidase inhibitor, clade F, member 1	-0.444831816	0.035389031	0.014465177
ENSMUSG00000044337	532.518144	0.192574472	0.110253376	1.746653756	0.080697417	0.253151487	Ackr3	12778	atypical chemokine receptor 3	-0.643087467	0.095239326	-0.138729128
ENSMUSG00000030761	180.5114785	0.248003147	0.142005345	1.7464353	0.080735341	0.253178907	Myo7a	17921	myosin VIIA	0.411229245	-0.006260985	0.333339291
ENSMUSG00000028047	497.976643	0.220530695	0.126310597	1.745939777	0.080821417	0.253357255	Thbs3	21827	thrombospondin 3	-0.660653558	-0.065624985	-0.11978994
ENSMUSG00000022014	276.4452012	-0.329221335	0.188730165	-1.744402307	0.081088963	0.253829082	Epsti1	108670	epithelial stromal interaction 1 (breast)	0.686986946	-0.179836932	0.080539768
ENSMUSG00000002997	413.3164551	-0.202676232	0.116237985	-1.743631666	0.081223338	0.254203849	Prkar2b	19088	protein kinase, cAMP dependent regulatory, type II beta	-0.482907247	-0.083309022	-0.057660141
ENSMUSG00000031886	52.33732606	0.416650371	0.239591093	1.739006093	0.082033691	0.255495706	Ces2e	234673	carboxylesterase 2E	0.702902295	0.104274534	0.300948691
ENSMUSG00000021996	1027.782127	0.153536806	0.088325365	1.738309318	0.082156326	0.255785825	Esd	13885	esterase D/formylglutathione hydrolase	0.587700844	0.179111134	0.109278142
ENSMUSG00000032487	35.97958619	-0.37383004	0.215402332	-1.735496719	0.082652862	0.256940241	Ptgs2	19225	prostaglandin-endoperoxide synthase 2	0.02531014	0.109100567	-0.362471916
ENSMUSG00000022860	39.20901131	0.311206024	0.179438355	1.734333909	0.082858854	0.257280598	Chodl	246048	chondrolectin	0.456718958	0.288587358	0.372603728
ENSMUSG00000044217	24.49569538	0.353408373	0.203787769	1.734198153	0.082882931	0.257298211	Aqp5	11830	aquaporin 5	-0.104372551	0.287597169	0.045179339
ENSMUSG00000034855	157.4614814	0.413887461	0.238737939	1.733647628	0.082980624	0.257298211	Cxcl10	15945	chemokine (C-X-C motif) ligand 10	0.666566323	-0.079131015	0.245766846
ENSMUSG00000045932	382.7002181	0.276412521	0.159442186	1.733622247	0.082985131	0.257298211	Ifit2	15958	interferon-induced protein with tetratricopeptide repeats 2	0.723610361	-0.037400685	0.159336801
ENSMUSG00000030865	178.6510414	-0.250512996	0.14451564	-1.733466331	0.083012817	0.257298211	Chp2	70261	calcineurin-like EF hand protein 2	-0.384382481	-0.24219861	0.056736541
ENSMUSG00000045326	22.97453858	-0.332677269	0.191972318	-1.732943963	0.083105629	0.257538598	Fndc7	320181	fibronectin type III domain containing 7	-0.562181959	-0.193281893	-0.147349409
ENSMUSG00000022658	22.24420382	-0.56656506	0.326953953	-1.73285888	0.083120755	0.257538598	Tagln3	56370	transgelin 3	-0.496667683	-0.037533247	-0.319699184
ENSMUSG00000016024	645.6472395	0.306459853	0.177099654	1.730437336	0.083552168	0.258421473	Lbp	16803	lipopolysaccharide binding protein	-0.379910649	-0.157936368	0.050439378
ENSMUSG00000070738	114.4495029	-0.27275022	0.157630295	-1.730315985	0.083573835	0.258421473	Dgkd	227333	diacylglycerol kinase, delta	0.335814064	-0.257022284	0.039863722
ENSMUSG00000049932	208.8497193	-0.291118923	0.168346333	-1.729285794	0.083757958	0.258637538	H2afx	15270	H2A histone family, member X	-0.43150704	-0.136471327	-0.27169344
ENSMUSG00000042129	915.6150013	-0.232818936	0.134706005	-1.728348609	0.083925743	0.258943785	Rassf4	213391	Ras association (RalGDS/AF-6) domain family member 4	0.611193566	-0.228529687	0.07838116
ENSMUSG00000037991	21.83532115	-0.319847103	0.185076538	-1.728188277	0.083954475	0.258967839	Rmi2	223970	RecQ mediated genome instability 2	-0.266797055	-0.474202699	-0.23009552
ENSMUSG00000058163	72.43545195	-0.368399713	0.213267381	-1.727407686	0.084094471	0.259215344	Gm5431	432555	predicted gene 5431	0.601609614	-0.212250302	0.035010647
ENSMUSG00000079056	46.68837687	-0.245544947	0.142226316	-1.726438216	0.084268606	0.259548302	Kcnip3	56461	Kv channel interacting protein 3, calsenilin	-0.428199326	-0.172411286	-0.153020121
ENSMUSG00000050211	205.4485453	-0.31996824	0.185372979	-1.7260781	0.084333363	0.259548302	Pla2g4e	329502	phospholipase A2, group IVE	0.379266368	-0.164907849	-0.093498513
ENSMUSG00000021287	97.2471093	-0.169177456	0.098039601	-1.725603273	0.08441881	0.259707584	Xrcc3	74335	X-ray repair complementing defective repair in Chinese hamster cells 3	-0.635146412	-0.403109568	-0.111184068
ENSMUSG00000056486	30.92694397	0.298128695	0.172952917	1.723756386	0.084751831	0.260270624	Chn1	108699	chimerin 1	0.595838393	0.213068287	0.441981253
ENSMUSG00000029675	2151.337934	0.33336157	0.193508426	1.722723796	0.084938485	0.260613201	Eln	13717	elastin	-0.405715118	-0.164092233	0.001429265
ENSMUSG00000071068	23.59573945	-0.492852781	0.286169932	-1.722238175	0.085026382	0.260709412	Treml2	328833	triggering receptor expressed on myeloid cells-like 2	0.65336894	-0.190510019	0.131438681
ENSMUSG00000060131	51.92985345	-0.348856477	0.202796963	-1.720225357	0.085391486	0.26149447	Atp8b4	241633	ATPase, class I, type 8B, member 4	0.604185132	-0.170902381	0.046924823
ENSMUSG00000037710	812.7584541	0.176979085	0.102917221	1.719625565	0.085500526	0.261782183	Cisd1	52637	CDGSH iron sulfur domain 1	-0.474894538	0.089629475	-0.037235123
ENSMUSG00000062433	185.313205	-0.47250634	0.274826623	-1.71928882	0.085561795	0.26187735	Krtap6-2	16701	keratin associated protein 6-2	-0.497430044	-0.067848727	-0.343556147
ENSMUSG00000044583	162.3605139	-0.293550937	0.17076715	-1.719012921	0.085612019	0.261938661	Tlr7	170743	toll-like receptor 7	0.658763427	-0.138055494	0.138836434
ENSMUSG00000019979	305.8965087	-0.13489881	0.078499592	-1.718465099	0.085711815	0.262131795	Apaf1	11783	apoptotic peptidase activating factor 1	0.706678778	-0.064301545	0.206468829
ENSMUSG00000050212	157.8470673	0.266094803	0.154901316	1.717834356	0.085826833	0.262225987	Eva1b	230752	eva-1 homolog B (C. elegans)	0.492018255	0.352019543	0.258538597
ENSMUSG00000069721	568.2868815	-0.559758142	0.326210441	-1.715941833	0.086172689	0.262849131	Krtap3-2	66708	keratin associated protein 3-2	-0.480723935	0.016442002	-0.338831852
ENSMUSG00000026822	325.7629778	0.535445784	0.312182258	1.715170451	0.086313981	0.263019649	Lcn2	16819	lipocalin 2	0.485400598	-0.171685847	-0.130176997
ENSMUSG00000021880	102.5120784	-0.295164664	0.172171646	-1.714362789	0.086462118	0.263157657	Rnase6	78416	ribonuclease, RNase A family, 6	0.569332215	-0.225516487	-0.00730885
ENSMUSG00000089889	21.00556306	0.31201175	0.182095219	1.71345383	0.086629081	0.263393847	0610040B10Rik	67672	RIKEN cDNA 0610040B10 gene	0.5302993	0.321456188	0.138641088
ENSMUSG00000074805	27.8884035	-0.358108396	0.209156082	-1.712158656	0.086867434	0.263734974	Il1bos	329514	interleukin 1 beta, opposite strand	0.396911721	-0.40174643	-0.028209472
ENSMUSG00000078252	132.2635211	-0.551703221	0.322232592	-1.712127311	0.086873209	0.263734974	Krtap17-1	77914	keratin associated protein 17-1	-0.468884082	-0.021517016	-0.317534198
ENSMUSG00000063455	79.73250194	-0.272440297	0.159155165	-1.711790488	0.086935286	0.263758742	D630045J12Rik	330286	RIKEN cDNA D630045J12 gene	-0.658387387	-0.282594493	-0.126567155
ENSMUSG00000046623	922.2953067	-0.162405943	0.094877056	-1.711751504	0.086942473	0.263758742	Gjb4	14621	gap junction protein, beta 4	-0.502232623	-0.467165164	-0.227543148
ENSMUSG00000052302	46.10407633	-0.502919555	0.293902203	-1.711179946	0.0870479	0.263830738	Tbc1d30	74694	TBC1 domain family, member 30	-0.439290837	-0.005716184	-0.349589281
ENSMUSG00000058297	238.6990568	-0.340349914	0.199166302	-1.70887299	0.087474479	0.264474924	Spock2	94214	sparc/osteonectin, cwcv and kazal-like domains proteoglycan 2	0.288140944	0.119638391	0.30408592
ENSMUSG00000070802	29.90306517	0.465332164	0.272512278	1.707564031	0.087717267	0.264784674	Pnmal2	434128	PNMA-like 2	0.630046917	0.15643533	0.341161224
ENSMUSG00000042284	130.4498499	0.199043606	0.116638102	1.70650587	0.087913934	0.265125589	Itga1	109700	integrin alpha 1	0.579688155	0.175310314	0.316950549
ENSMUSG00000039577	24.89950563	-0.324009071	0.189939337	-1.705855542	0.088034979	0.265250275	Nphp4	260305	nephronophthisis 4 (juvenile) homolog (human)	-0.378028611	0.034772065	-0.200179265
ENSMUSG00000044770	34.32018008	0.31805104	0.186474081	1.70560455	0.088081732	0.265284868	Scml4	268297	sex comb on midleg-like 4 (Drosophila)	0.607848327	0.086453675	0.310461545
ENSMUSG00000027173	57.12804945	0.256044258	0.150151835	1.705235626	0.088150488	0.265313586	Depdc7	211896	DEP domain containing 7	0.558983998	0.301528085	0.040058272
ENSMUSG00000035504	199.5716993	-0.294477781	0.172874977	-1.703414722	0.088490485	0.265915898	Reep6	70335	receptor accessory protein 6	-0.563464951	-0.190505618	-0.182048207
ENSMUSG00000030771	95.37207026	-0.224331593	0.131899083	-1.700782047	0.088983922	0.266844111	Micalcl	100504195	MICAL C-terminal like	-0.650963643	-0.164190286	-0.25117859
ENSMUSG00000006575	37.07169027	0.28686937	0.168732334	1.700144619	0.089103726	0.267064908	Rundc3a	51799	RUN domain containing 3A	0.541408385	0.262178614	0.207882665
ENSMUSG00000017400	68.49957583	-0.284479419	0.167335145	-1.700057799	0.089120054	0.267067713	Stac2	217154	SH3 and cysteine rich domain 2	-0.317089492	0.094541443	-0.363433781
ENSMUSG00000061584	137.8840731	-0.459554294	0.270361783	-1.699775346	0.089173191	0.267180803	Lyg2	332427	lysozyme G-like 2	-0.492237297	-0.13090892	-0.265895438
ENSMUSG00000030935	60.99540245	-0.378197484	0.222692522	-1.698294491	0.089452194	0.267785545	Acsm3	20216	acyl-CoA synthetase medium-chain family member 3	-0.476713736	-0.11205802	0.017150785
ENSMUSG00000025203	2527.777408	-0.2300598	0.135542967	-1.697320082	0.089636163	0.268243715	Scd2	20250	stearoyl-Coenzyme A desaturase 2	-0.608177044	-0.141257973	-0.128678093
ENSMUSG00000037979	71.61161536	-0.247373409	0.145823882	-1.696384748	0.08981304	0.268402698	Ccdc92	215707	coiled-coil domain containing 92	-0.606206362	-0.050531457	-0.378176064
ENSMUSG00000026080	27.67749215	-0.295279648	0.174122824	-1.695812421	0.089921409	0.268680278	Chst10	98388	carbohydrate sulfotransferase 10	-0.178049736	-0.350987563	-0.102498628
ENSMUSG00000046879	628.7834811	0.21148871	0.124858694	1.693824459	0.090298645	0.269482591	Irgm1	15944	immunity-related GTPase family M member 1	0.732500289	-0.085586295	0.154057775
ENSMUSG00000021190	2339.854693	0.206588803	0.121976139	1.693682098	0.090325708	0.269505762	Lgmn	19141	legumain	0.728023605	0.029166601	0.240835333
ENSMUSG00000033768	31.45171156	-0.380092548	0.2246792	-1.691712217	0.090700858	0.270264569	Nrxn2	18190	neurexin II	-0.433129192	-0.105987866	-0.333403892
ENSMUSG00000041592	111.8622943	-0.32418704	0.191718002	-1.690957739	0.090844874	0.270511785	Sdk2	237979	sidekick cell adhesion molecule 2	-0.413596494	-0.010899525	-0.177807911
ENSMUSG00000078255	22.24377791	-0.41849309	0.247489798	-1.690950873	0.090846186	0.270511785	Krtap9-5	435286	keratin associated protein 9-5	-0.388009871	-0.066444853	-0.157309367
ENSMUSG00000043456	44.62405183	0.270524738	0.16000636	1.690712405	0.090891744	0.270565918	Zfp536	243937	zinc finger protein 536	0.556984524	0.184617491	0.324399089
ENSMUSG00000048013	664.5608644	-0.498092671	0.294768387	-1.689776425	0.091070736	0.270901481	Krt35	53617	keratin 35	-0.527345768	-0.110576598	-0.324851828
ENSMUSG00000041736	1326.394	0.159141389	0.094196351	1.689464478	0.091130454	0.270912433	Tspo	12257	translocator protein	0.663612824	0.12601444	0.295073859
ENSMUSG00000044042	41.17753067	0.468057041	0.277063486	1.68934943	0.091152486	0.270912433	Fmn1	14260	formin 1	0.216945431	0.023616082	0.020996644
ENSMUSG00000031780	28.15107867	0.471605192	0.279422271	1.687786697	0.091452182	0.271410438	Ccl17	20295	chemokine (C-C motif) ligand 17	0.353398571	0.274416318	0.24305364
ENSMUSG00000031877	326.1298172	-0.205925268	0.122040304	-1.687354599	0.091535188	0.27145025	Ces2g	72361	carboxylesterase 2G	0.503209382	-0.03162569	0.171191314
ENSMUSG00000058806	41.84786219	0.287533229	0.17042411	1.687162865	0.09157204	0.271461893	Col13a1	12817	collagen, type XIII, alpha 1	-0.06812973	0.124245072	0.110519957
ENSMUSG00000070436	4075.562399	0.251827567	0.149282246	1.686922418	0.091618271	0.271506168	Serpinh1	12406	serine (or cysteine) peptidase inhibitor, clade H, member 1	-0.372977141	-0.137444097	0.09794018
ENSMUSG00000055963	45.78186812	0.242347923	0.143698152	1.686506894	0.091698208	0.271603894	Triqk	208820	triple QxxK/R motif containing	0.402638904	0.308317213	0.44973791
ENSMUSG00000048621	20.83710885	-0.431453275	0.255894558	-1.686058813	0.091784472	0.271813001	Gm6377	622976	predicted gene 6377	0.608550455	-0.027875097	0.046616077
ENSMUSG00000020184	778.204348	0.092673902	0.055089154	1.68225315	0.092519762	0.273477068	Mdm2	17246	transformed mouse 3T3 cell double minute 2	0.673066424	0.068937291	0.227930061
ENSMUSG00000042677	325.9235287	-0.229353979	0.136361443	-1.681956232	0.092577327	0.273554021	Zc3h12a	230738	zinc finger CCCH type containing 12A	0.050605873	-0.409704132	-0.181332834
ENSMUSG00000049112	214.3025493	-0.355349852	0.211745959	-1.678189529	0.093310105	0.2750069	Oxtr	18430	oxytocin receptor	-0.569067559	-0.242357033	-0.248497493
ENSMUSG00000029195	48.30754069	-0.340402886	0.202896214	-1.677719258	0.093401918	0.275071148	Klb	83379	klotho beta	-0.540013344	-0.172561801	-0.054099344
ENSMUSG00000031382	335.853326	0.321759152	0.192137031	1.674633723	0.094006119	0.275989875	Asb11	68854	ankyrin repeat and SOCS box-containing 11	0.096089963	0.280795481	0.035249023
ENSMUSG00000105504	151.5574817	0.314184841	0.187843476	1.67258852	0.094408328	0.276690475	Gbp5	229898	guanylate binding protein 5	0.681029483	-0.19003864	0.168983601
ENSMUSG00000068748	75.06501152	0.252908386	0.151210754	1.67255555	0.094414824	0.276690475	Ptprz1	19283	protein tyrosine phosphatase, receptor type Z, polypeptide 1	0.395945851	0.304011156	0.184874536
ENSMUSG00000031595	149.6612034	-0.338530402	0.202479186	-1.671926923	0.094538733	0.276919806	Pdgfrl	68797	platelet-derived growth factor receptor-like	-0.325341084	-0.351802606	-0.066029826
ENSMUSG00000020473	3862.255898	0.354466789	0.212092255	1.671285873	0.094665225	0.277170039	Aebp1	11568	AE binding protein 1	-0.102537953	0.165930873	0.184645704
ENSMUSG00000015243	1784.226571	-0.167011778	0.099964075	-1.670717985	0.094777395	0.277242067	Abca1	11303	ATP-binding cassette, sub-family A (ABC1), member 1	0.627344327	0.105239601	0.115455037
ENSMUSG00000001506	31875.94038	0.390550538	0.233880784	1.669870146	0.094945058	0.277332339	Col1a1	12842	collagen, type I, alpha 1	0.18347854	0.021097278	0.284574916
ENSMUSG00000105096	72.12936751	0.503337456	0.301434385	1.669807697	0.094957417	0.277332339	Gbp10	626578	guanylate-binding protein 10	0.539822788	-0.191270619	-0.104359339
ENSMUSG00000082361	417.4358129	-0.298440437	0.178819233	-1.668950433	0.095127204	0.277497358	Btc	12223	betacellulin, epidermal growth factor family member	-0.394328564	0.009695861	-0.140921162
ENSMUSG00000021136	246.572486	-0.361135397	0.216456003	-1.668400933	0.095236163	0.277628136	Smoc1	64075	SPARC related modular calcium binding 1	-0.460756463	0.058891901	-0.229899981
ENSMUSG00000058368	152.4742485	-0.451705122	0.270850957	-1.667725775	0.095370176	0.277925417	Krtap21-1	170656	keratin associated protein 21-1	-0.495180468	-0.070710737	-0.3242312
ENSMUSG00000023391	26.66298939	-0.532956744	0.319697135	-1.667067627	0.095500958	0.278182883	Dlx2	13392	distal-less homeobox 2	-0.491753357	-0.089471848	-0.303801658
ENSMUSG00000024806	55.14562889	-0.537144936	0.322264528	-1.666782687	0.095557624	0.27826427	Mlana	77836	melan-A	-0.399587226	-0.109501773	-0.120626569
ENSMUSG00000017204	1312.180883	-0.308686353	0.185360412	-1.665330529	0.095846831	0.278846137	Gsdma	57911	gasdermin A	-0.472180475	-0.142959255	-0.463462808
ENSMUSG00000027624	495.4515006	-0.230041256	0.138448642	-1.661563837	0.096600259	0.280239274	Epb41l1	13821	erythrocyte membrane protein band 4.1 like 1	-0.490022115	-0.222848557	-0.264720382
ENSMUSG00000006777	1812.06758	-0.193529754	0.116550468	-1.660480287	0.096817871	0.280720426	Krt23	94179	keratin 23	-0.654581818	-0.082773099	-0.391557651
ENSMUSG00000030427	57.34315697	-0.317494607	0.191250983	-1.660093985	0.096895547	0.280720426	Lilra6	18726	leukocyte immunoglobulin-like receptor, subfamily A (with TM domain), member 6	0.520914616	-0.330399333	0.014816884
ENSMUSG00000078921	371.1663817	0.286231281	0.17258143	1.658528854	0.097210769	0.281351801	Tgtp2	100039796	T cell specific GTPase 2	0.700115761	-0.125112388	0.097378878
ENSMUSG00000039508	153.0606291	-0.456843846	0.275526525	-1.658075736	0.097302181	0.281483628	Fam26d	270711	family with sequence similarity 26, member D	-0.490048107	-0.106481843	-0.287859423
ENSMUSG00000043969	45.78601721	-0.293952157	0.177614879	-1.654997369	0.097925032	0.282805796	Emx2	13797	empty spiracles homeobox 2	-0.352859605	-0.064936435	-0.124125345
ENSMUSG00000052336	89.47956361	0.32213616	0.194667968	1.654797976	0.097965485	0.282875541	Cx3cr1	13051	chemokine (C-X3-C motif) receptor 1	0.626395919	-0.00627389	0.242546682
ENSMUSG00000028517	1912.866533	-0.207913106	0.125736223	-1.6535657	0.098215787	0.283362774	Plpp3	67916	phospholipid phosphatase 3	-0.425866859	-0.2041888	-0.030510206
ENSMUSG00000019539	794.6885492	0.292787459	0.177107183	1.653165354	0.098297216	0.283503156	Rcn3	52377	reticulocalbin 3, EF-hand calcium binding domain	-0.245749945	-0.053452376	0.188123975
ENSMUSG00000027931	292.1191426	-0.222006572	0.134344904	-1.652512045	0.098430212	0.28368421	Npr1	18160	natriuretic peptide receptor 1	-0.512258082	-0.161357555	-0.186195693
ENSMUSG00000073413	75.19080899	-0.542870972	0.328608677	-1.652028719	0.098528697	0.283813161	Ly6g6d	114654	lymphocyte antigen 6 complex, locus G6D	-0.484735899	-6.82E-05	-0.319758224
ENSMUSG00000038319	34.37104441	0.296801833	0.179696091	1.651687756	0.09859822	0.283813161	Kcnh2	16511	potassium voltage-gated channel, subfamily H (eag-related), member 2	-0.009411445	0.306390411	0.142357741
ENSMUSG00000048924	35.63117185	-0.327870852	0.19855447	-1.651289206	0.098679535	0.283853648	Ccdc125	76041	coiled-coil domain containing 125	0.386398581	-0.335725789	0.097488994
ENSMUSG00000042759	224.2893155	-0.265449374	0.160761065	-1.651204372	0.098696851	0.283853648	Apobr	171504	apolipoprotein B receptor	0.640077487	-0.287030467	0.051291741
ENSMUSG00000074589	77.82955195	-0.318742163	0.193277674	-1.649141138	0.099118724	0.284595229	NA	NA	NA	-0.517276923	-0.4118408	-0.182304986
ENSMUSG00000101315	103.8417965	-0.448025201	0.272165108	-1.646152237	0.09973242	0.285837004	Krtap28-13	71386	keratin associated protein 28-13	-0.454255079	-0.063058017	-0.268807357
ENSMUSG00000032537	49.97348658	-0.495053741	0.301382848	-1.64260755	0.100464158	0.28712792	Ephb1	270190	Eph receptor B1	-0.459426289	-0.008100781	-0.359274385
ENSMUSG00000065037	63.52909063	-0.467770573	0.28498947	-1.641360903	0.100722521	0.287724145	Rn7sk	19817	RNA, 7SK, nuclear	0.251245479	0.065276335	-0.229461867
ENSMUSG00000069722	610.1502213	-0.509699963	0.311086672	-1.638450018	0.101327853	0.288645472	Krtap3-3	66380	keratin associated protein 3-3	-0.484540794	-0.000605059	-0.325893742
ENSMUSG00000042306	3693.358811	-0.186381412	0.113771899	-1.63820252	0.101379454	0.288735706	S100a14	66166	S100 calcium binding protein A14	-0.609744281	-0.183176601	-0.472042992
ENSMUSG00000039628	250.5554225	0.255704811	0.15610235	1.638058689	0.101409452	0.288735706	Hs3st6	328779	heparan sulfate (glucosamine) 3-O-sulfotransferase 6	-0.444210832	0.071770211	-0.03398116
ENSMUSG00000000440	269.6909761	-0.206381433	0.126061083	-1.63715421	0.101598252	0.289049493	Pparg	19016	peroxisome proliferator activated receptor gamma	-0.524917555	-0.163362491	-0.044724603
ENSMUSG00000021622	1429.171937	0.317099944	0.193726326	1.636844871	0.101662887	0.289049493	Ckmt2	76722	creatine kinase, mitochondrial 2	-0.282646239	0.252137008	-0.0483077
ENSMUSG00000090019	46.71594175	0.310036375	0.189576041	1.63541961	0.101961114	0.289451455	Gimap1	16205	GTPase, IMAP family member 1	0.63444331	-0.193403255	0.249014105
ENSMUSG00000046095	174.1162363	-0.506433101	0.30983074	-1.634547631	0.102143914	0.289828135	Krt32	16670	keratin 32	-0.478585683	-0.035747781	-0.24835578
ENSMUSG00000030737	779.2072404	-0.252865416	0.154779545	-1.633713397	0.102319044	0.290102125	Slco2b1	101488	solute carrier organic anion transporter family, member 2b1	-0.263585061	-0.214773701	0.001710199
ENSMUSG00000037010	70.16956144	0.378278737	0.23168513	1.63272773	0.102526273	0.290342097	Apln	30878	apelin	0.654365717	0.165615922	0.297159161
ENSMUSG00000006369	1036.244014	0.281069271	0.172151389	1.632686631	0.102534921	0.290342097	Fbln1	14114	fibulin 1	-0.366953619	0.04339178	0.047140724
ENSMUSG00000050064	30.64056435	0.317563081	0.194603094	1.631850115	0.102711065	0.290454571	Zfp697	242109	zinc finger protein 697	0.329651143	0.263178653	0.365229169
ENSMUSG00000025993	645.2347888	-0.384610168	0.235693179	-1.631825621	0.102716226	0.290454571	Slc40a1	53945	solute carrier family 40 (iron-regulated transporter), member 1	-0.383117729	0.06706395	-0.360394382
ENSMUSG00000026166	56.72185068	-0.313173855	0.191946125	-1.631571644	0.102769756	0.290511247	Ccl20	20297	chemokine (C-C motif) ligand 20	0.087102423	-0.245757174	-0.247773187
ENSMUSG00000057596	215.1841644	0.262869334	0.161193209	1.630771768	0.102938487	0.290751373	Trim30d	209387	tripartite motif-containing 30D	0.695688338	-0.059260201	0.136514282
ENSMUSG00000048040	56.71031937	-0.265977902	0.163233231	-1.629434769	0.103221013	0.291359656	Arxes2	76976	adipocyte-related X-chromosome expressed sequence 2	-0.622003204	0.011562615	-0.091149147
ENSMUSG00000059169	21.36572647	-0.439670993	0.269994371	-1.628445035	0.103430555	0.291713843	Krt40	406221	keratin 40	-0.472708873	-0.07343768	-0.237847189
ENSMUSG00000033187	178.8742965	-0.216912781	0.133246859	-1.627901644	0.103545743	0.291848958	BC016579	212998	cDNA sequence, BC016579	-0.442231351	-0.216297836	-0.411958547
ENSMUSG00000101026	218.7438596	-0.536435781	0.329564483	-1.627711142	0.103586149	0.291868022	D730001G18Rik	78725	RIKEN cDNA D730001G18 gene	-0.488103505	-0.043616141	-0.29939172
ENSMUSG00000052160	857.1809058	-0.304827124	0.187453043	-1.626151914	0.103917343	0.292450427	Pld4	104759	phospholipase D family, member 4	0.622374468	-0.208191097	0.114694217
ENSMUSG00000039774	41.51702762	-0.310729963	0.191228119	-1.624917743	0.104180087	0.292888563	Galnt12	230145	UDP-N-acetyl-alpha-D-galactosamine:polypeptide N-acetylgalactosaminyltransferase 12	0.12588871	-0.396950164	0.050981087
ENSMUSG00000045975	1386.344065	-0.137719667	0.084821362	-1.623643672	0.104451879	0.293354574	C2cd2	207781	C2 calcium-dependent domain containing 2	-0.664016061	-0.259023813	-0.313787744
ENSMUSG00000004044	3822.592085	0.172789912	0.106456167	1.62310852	0.104566209	0.293480611	Ptrf	19285	polymerase I and transcript release factor	-0.425209588	0.119477998	0.028374268
ENSMUSG00000073295	32.37856996	-0.312539977	0.192579766	-1.622911815	0.104608258	0.293480611	Nudt11	58242	nudix (nucleoside diphosphate linked moiety X)-type motif 11	-0.337599528	0.063279067	-0.307835863
ENSMUSG00000076431	475.1524159	-0.269220103	0.16591564	-1.622632465	0.104667996	0.293505084	Sox4	20677	SRY (sex determining region Y)-box 4	-0.554069513	-0.058712403	-0.310647484
ENSMUSG00000031380	193.427759	0.184339228	0.113644669	1.622066651	0.104789078	0.293589024	Figf	14205	c-fos induced growth factor	0.657446739	0.152818802	0.357777979
ENSMUSG00000029168	80.30020034	-0.239091626	0.147407794	-1.621974122	0.104808889	0.293589024	Dpysl5	65254	dihydropyrimidinase-like 5	-0.645414802	-0.263741106	-0.286340981
ENSMUSG00000027579	63.09505795	-0.42209248	0.260569793	-1.619882628	0.105257492	0.294425721	Srms	20811	src-related kinase lacking C-terminal regulatory tyrosine and N-terminal myristylation sites	-0.520960215	-0.070534282	-0.389934971
ENSMUSG00000011267	78.23178919	-0.197394034	0.121935438	-1.618840577	0.105481569	0.294862366	Zfp296	63872	zinc finger protein 296	-0.478234058	0.030506168	-0.352542705
ENSMUSG00000106874	83.090217	-0.308262328	0.190462927	-1.618489919	0.105557058	0.294930839	NA	NA	NA	0.425252316	-0.081230767	0.15918905
ENSMUSG00000047641	608.1898069	-0.477844852	0.29532672	-1.61802106	0.105658059	0.29502301	Krt83	406219	keratin 83	-0.475293371	-0.080282767	-0.30436737
ENSMUSG00000074093	141.4661236	0.188363593	0.11656088	1.61601039	0.106092067	0.295758909	Svip	75744	small VCP/p97-interacting protein	-0.398800781	0.314126318	-0.04046719
ENSMUSG00000050708	10675.06308	0.246569095	0.152672558	1.615019084	0.106306562	0.296171602	Ftl1	14325	ferritin light polypeptide 1	0.577188542	0.141506701	0.347644896
ENSMUSG00000027401	179.2232555	-0.529087921	0.327606454	-1.61501068	0.106308382	0.296171602	Tgm3	21818	transglutaminase 3, E polypeptide	-0.386685734	-0.084026663	-0.373948563
ENSMUSG00000044139	256.0173528	-0.469567054	0.290883797	-1.614277104	0.106467334	0.296424056	Prss53	330657	protease, serine 53	-0.527481141	-0.031424521	-0.374654031
ENSMUSG00000042035	272.6258719	-0.24314337	0.150644795	-1.614017732	0.10652358	0.296533073	Igsf3	78908	immunoglobulin superfamily, member 3	-0.587980953	-0.185029312	-0.23060943
ENSMUSG00000038539	842.4863332	0.174968549	0.10842786	1.613686277	0.106595492	0.296611876	Atf5	107503	activating transcription factor 5	-0.585711191	0.066765947	-0.070920176
ENSMUSG00000047045	1806.79826	-0.209578614	0.129939662	-1.612891784	0.106768021	0.296839411	Tmem164	209497	transmembrane protein 164	-0.56059673	-0.302388593	-0.186124076
ENSMUSG00000025094	61.64434113	0.263237915	0.16349604	1.610056825	0.107385452	0.298214624	Slc18a2	214084	solute carrier family 18 (vesicular monoamine), member 2	0.48315501	0.258184975	0.404221596
ENSMUSG00000021750	23.80215548	0.402010172	0.250063392	1.607633044	0.107915571	0.29930356	Fam107a	268709	family with sequence similarity 107, member A	0.383442986	0.334872202	0.333893638
ENSMUSG00000037962	60.84226659	0.387501118	0.241078289	1.607366307	0.107974037	0.299370008	Fam101a	73121	family with sequence similarity 101, member A	-0.365615105	0.124715423	-0.175420465
ENSMUSG00000032344	88.62959718	-0.20906478	0.130092062	-1.607052548	0.108042842	0.299512916	Mb21d1	214763	Mab-21 domain containing 1	0.596885677	-0.253551563	-0.043185195
ENSMUSG00000029718	1745.425159	0.301404895	0.187590953	1.606713384	0.108117256	0.299623465	Pcolce	18542	procollagen C-endopeptidase enhancer protein	-0.228169888	-0.088048074	0.195632285
ENSMUSG00000104713	443.7895203	0.248835276	0.15506636	1.604701859	0.108559433	0.300560829	Gbp6	100702	guanylate binding protein 6	0.632754175	-0.177653894	0.094546858
ENSMUSG00000020150	158.7487784	0.318259879	0.198438929	1.603817759	0.108754229	0.300908089	Gamt	14431	guanidinoacetate methyltransferase	0.471033004	0.242827139	0.312473881
ENSMUSG00000066677	82.50406295	0.3329086	0.207707313	1.602777464	0.108983794	0.301126234	Pydc3	100033459	pyrin domain containing 3	0.714113766	-0.143114011	0.105983753
ENSMUSG00000020437	526.3836081	-0.269004737	0.167894442	-1.602225389	0.109105778	0.30130421	Myo1g	246177	myosin IG	0.586459013	-0.26007998	0.104244555
ENSMUSG00000034687	82.70616004	-0.343448878	0.214571591	-1.60062605	0.109459769	0.301695436	Fras1	231470	Fraser extracellular matrix complex subunit 1	-0.409201702	-0.226328003	-0.121414325
ENSMUSG00000044313	112.9819956	-0.247117932	0.154666542	-1.597746542	0.110099396	0.302891172	Mab21l3	242125	mab-21-like 3 (C. elegans)	-0.483470551	-0.180714005	-0.449979846
ENSMUSG00000021451	402.4360522	-0.254934959	0.159732358	-1.596013245	0.110485836	0.303665412	Sema4d	20354	sema domain, immunoglobulin domain (Ig), transmembrane domain (TM) and short cytoplasmic domain, (semaphorin) 4D	0.626631639	-0.224031082	0.031527766
ENSMUSG00000069874	605.3312936	0.233918016	0.146654687	1.595025845	0.110706456	0.304147043	Irgm2	54396	immunity-related GTPase family M member 2	0.663909171	-0.172087292	0.21684206
ENSMUSG00000030494	49.49384756	-0.374985879	0.235501698	-1.592285247	0.111320626	0.30520157	Rhpn2	52428	rhophilin, Rho GTPase binding protein 2	-0.551397617	-0.022819881	-0.334496875
ENSMUSG00000057650	145.9333715	-0.396249752	0.248868534	-1.592205114	0.111338625	0.30520157	Krtap19-2	170651	keratin associated protein 19-2	-0.434251077	-0.124889168	-0.216465259
ENSMUSG00000074206	50.10956274	-0.490497627	0.308244025	-1.591264021	0.11155017	0.305525968	NA	NA	NA	-0.495589741	-0.127726131	-0.319994464
ENSMUSG00000027075	224.6691899	0.241685135	0.151894875	1.591134226	0.111579372	0.305557714	Slc43a1	72401	solute carrier family 43, member 1	0.53933629	0.152854251	0.409586802
ENSMUSG00000035697	891.3574515	-0.238065259	0.149733381	-1.589927761	0.111851089	0.305963779	Hmha1	70719	histocompatibility (minor) HA-1	0.56259789	-0.28555171	0.060624332
ENSMUSG00000038135	47.58849299	0.313427965	0.197382832	1.587919082	0.112304638	0.307010835	Crygn	214301	crystallin, gamma N	-0.328449318	-0.387802306	-0.040640302
ENSMUSG00000069805	90.21926915	-0.497809327	0.313620402	-1.587298924	0.112444959	0.307260634	Fbp1	14121	fructose bisphosphatase 1	-0.527416141	-0.081563568	-0.299851964
ENSMUSG00000058454	460.7964826	-0.154665602	0.097532048	-1.585792616	0.112786361	0.307891151	Dhcr7	13360	7-dehydrocholesterol reductase	-0.620021981	-0.288451612	-0.198378152
ENSMUSG00000035112	154.3798619	-0.295351252	0.186327202	-1.585121484	0.112938735	0.308136336	Wnk4	69847	WNK lysine deficient protein kinase 4	-0.439542163	0.047784752	-0.293914986
ENSMUSG00000006345	50.92706494	-0.516022129	0.326183271	-1.582000598	0.113649434	0.309419634	Ggt1	14598	gamma-glutamyltransferase 1	-0.50794351	-0.023229576	-0.311601473
ENSMUSG00000035228	21.05622309	-0.36776706	0.232672589	-1.580620483	0.11396484	0.31013236	Ccdc106	232821	coiled-coil domain containing 106	-0.537378903	-0.074541273	-0.158659428
ENSMUSG00000009687	1062.88776	0.186050933	0.117759452	1.579923557	0.114124374	0.310357633	Fxyd5	18301	FXYD domain-containing ion transport regulator 5	0.684894105	-0.049029071	0.156994901
ENSMUSG00000015957	131.8411187	-0.342863879	0.217040215	-1.579725118	0.114169831	0.310370937	Wnt11	22411	wingless-type MMTV integration site family, member 11	-0.521863672	0.004722139	-0.355650352
ENSMUSG00000079491	225.9692428	0.211774255	0.134146078	1.578683903	0.114408579	0.310609177	H2-T10	15024	histocompatibility 2, T region locus 10	0.663402682	-0.000399622	0.105825329
ENSMUSG00000022696	20.08133957	-0.37518343	0.237823396	-1.577571575	0.114664067	0.311038084	Sidt1	320007	SID1 transmembrane family, member 1	0.492952507	-0.325411832	-0.059299834
ENSMUSG00000037731	369.5144506	-0.30203286	0.191748967	-1.575147262	0.115222457	0.312037592	Themis2	230787	thymocyte selection associated family member 2	0.621822952	-0.243389241	0.099101365
ENSMUSG00000034675	283.9930698	0.278424136	0.17691698	1.57375587	0.1155439	0.31270707	Dbn1	56320	drebrin 1	-0.504107482	0.15641331	-0.114505071
ENSMUSG00000047485	25.20691122	0.386990113	0.245934377	1.573550302	0.11559145	0.312743998	Klhl34	245683	kelch-like 34	-0.119249523	0.237973469	0.049336488
ENSMUSG00000034235	53.68190523	-0.392224933	0.249305109	-1.573272742	0.115655678	0.312820214	Usp54	78787	ubiquitin specific peptidase 54	0.331606822	-0.03493291	0.041936405
ENSMUSG00000073411	16925.93791	0.154595866	0.09840324	1.571044466	0.116172321	0.313484594	H2-D1	14964	histocompatibility 2, D region locus 1	0.703542538	-0.021664491	0.235428092
ENSMUSG00000028635	23.50403619	-0.452281707	0.288048744	-1.570156844	0.116378627	0.313713696	Edn2	13615	endothelin 2	-0.532669235	-0.04477524	-0.321004949
ENSMUSG00000017718	74.02936222	0.239379265	0.152479728	1.569908789	0.116436333	0.313757851	Afmid	71562	arylformamidase	0.531313226	0.25086528	0.301254782
ENSMUSG00000038980	36.86222219	-0.268993477	0.171506796	-1.568412939	0.116784794	0.314452662	Rbbp8nl	271887	RBBP8 N-terminal like	-0.50552393	-0.445385032	-0.32843652
ENSMUSG00000044408	2298.860324	-0.181411615	0.115800476	-1.566587824	0.117211066	0.315209114	Sptssa	104725	serine palmitoyltransferase, small subunit A	-0.37188762	-0.271074985	-0.21155151
ENSMUSG00000042851	119.2800909	-0.224829454	0.143535115	-1.566372487	0.11726144	0.315295715	Zc3h6	78751	zinc finger CCCH type containing 6	0.418156554	0.212080954	0.182894699
ENSMUSG00000035208	246.2066769	0.250126197	0.159712446	1.566103349	0.117324424	0.315318476	Slfn8	276950	schlafen 8	0.710618574	-0.114668879	0.173372696
ENSMUSG00000048981	679.1671833	-0.471049845	0.301015177	-1.564870748	0.117613219	0.315801139	Krt31	16660	keratin 31	-0.467766272	-0.050830121	-0.310908089
ENSMUSG00000104814	33.84819561	-0.327786766	0.209527729	-1.564407572	0.117721884	0.315946234	NA	NA	NA	0.170638524	-0.431063133	0.046575006
ENSMUSG00000027800	695.4378334	0.296966039	0.190011842	1.562881743	0.118080413	0.316370173	Tm4sf1	17112	transmembrane 4 superfamily member 1	-0.406240722	0.212014425	-0.24128453
ENSMUSG00000071203	134.3670167	-0.240349766	0.153899242	-1.561734566	0.118350532	0.316702666	Naip5	17951	NLR family, apoptosis inhibitory protein 5	0.585846487	-0.302455258	0.048851069
ENSMUSG00000045667	529.2639503	-0.223795573	0.143322642	-1.561480935	0.118410319	0.316813792	Smtnl2	276829	smoothelin-like 2	-0.492093842	-0.131172921	-0.175098312
ENSMUSG00000081189	36.01160201	-0.31355473	0.200830626	-1.561289411	0.118455481	0.316834297	NA	NA	NA	-0.306154143	0.013685816	-0.123278284
ENSMUSG00000045777	53.21457186	-0.301725377	0.193263041	-1.561216134	0.118472763	0.316834297	Ifitm10	320802	interferon induced transmembrane protein 10	-0.303417626	0.124538862	-0.451789674
ENSMUSG00000015355	304.1050022	-0.237818456	0.152465567	-1.559817473	0.118803021	0.317250954	Cd48	12506	CD48 antigen	0.581809151	-0.184308841	0.003034417
ENSMUSG00000040296	544.9904809	0.152912528	0.098033206	1.5598034	0.118806348	0.317250954	Ddx58	230073	DEAD (Asp-Glu-Ala-Asp) box polypeptide 58	0.760009838	-0.100886156	0.218269543
ENSMUSG00000030782	345.8354968	0.233646351	0.149993585	1.557708955	0.119302257	0.318121017	Tgfb1i1	21804	transforming growth factor beta 1 induced transcript 1	-0.217839545	0.094364675	0.110877996
ENSMUSG00000038507	570.7007894	0.144360549	0.092751963	1.556415028	0.119609434	0.318793132	Parp12	243771	poly (ADP-ribose) polymerase family, member 12	0.742487158	-0.06819583	0.230916451
ENSMUSG00000057174	260.0325225	-0.459406132	0.295851561	-1.552826461	0.120464599	0.32043251	Krtap19-9b	170939	keratin associated protein 19-9B	-0.49696732	-0.049636822	-0.31443155
ENSMUSG00000004552	99.096723	-0.509046323	0.327892444	-1.552479578	0.120547516	0.32055478	Ctse	13034	cathepsin E	-0.476479959	-0.008922354	-0.335165141
ENSMUSG00000059201	323.9678483	-0.401306899	0.258869232	-1.550230192	0.121086276	0.321199812	Lep	16846	leptin	-0.686613615	-0.042422046	-0.030182923
ENSMUSG00000028527	299.0620628	-0.179361478	0.115707251	-1.550131709	0.121109907	0.321213389	Ak4	11639	adenylate kinase 4	-0.67975695	-0.082640537	-0.328594249
ENSMUSG00000052485	21.00825893	0.412899039	0.266457217	1.549588499	0.121240315	0.321411873	Tmem171	380863	transmembrane protein 171	-0.105549679	0.195506105	-0.17737674
ENSMUSG00000107096	50.95772971	0.23299697	0.150786811	1.54520789	0.122295987	0.323567805	NA	NA	NA	0.201499151	0.050202893	0.156835826
ENSMUSG00000068073	347.204935	-0.440094818	0.285036099	-1.543996777	0.122589114	0.324096253	1110025L11Rik	68637	RIKEN cDNA 1110025L11 gene	-0.456404735	-0.000439728	-0.343019533
ENSMUSG00000032179	21.05379207	-0.366598446	0.237667962	-1.542481547	0.122956619	0.324770938	Bmp5	12160	bone morphogenetic protein 5	-0.392568826	-0.005911073	-0.096751256
ENSMUSG00000039456	518.5007112	-0.132528595	0.085935939	-1.542178942	0.123030116	0.32486616	Morc3	338467	microrchidia 3	0.613199497	-0.022973188	0.100764612
ENSMUSG00000007872	737.3137898	0.153814313	0.099752172	1.541964542	0.12308221	0.324954265	Id3	15903	inhibitor of DNA binding 3	-0.517078985	0.235551649	0.041326533
ENSMUSG00000023186	1228.248004	0.109274525	0.070914852	1.5409258	0.123334846	0.3252748	Vwa5a	67776	von Willebrand factor A domain containing 5A	0.636667385	0.007420558	0.19709763
ENSMUSG00000025268	443.2086818	0.2273583	0.147662883	1.539711915	0.123630591	0.325807167	Maged2	80884	melanoma antigen, family D, 2	0.593857143	0.246954932	0.299275223
ENSMUSG00000026090	111.6737352	-0.200116681	0.130052496	-1.538737719	0.12386834	0.326285041	2010300C02Rik	72097	RIKEN cDNA 2010300C02 gene	-0.688234103	-0.047227486	-0.354003749
ENSMUSG00000029368	28.31471933	-0.344859477	0.224397664	-1.536822936	0.124336675	0.327171012	Alb	11657	albumin	-0.378933483	0.055546436	-0.046252636
ENSMUSG00000039428	611.6281168	-0.096889329	0.063103676	-1.535399124	0.124685819	0.327883721	Tmem135	72759	transmembrane protein 135	-0.627148217	-0.10900459	-0.229546457
ENSMUSG00000035095	685.2768531	-0.253457856	0.165100881	-1.535169615	0.12474217	0.327915567	Fam167a	219148	family with sequence similarity 167, member A	-0.432825379	-0.089538944	-0.378274583
ENSMUSG00000070990	38.98604066	-0.493325002	0.321438661	-1.534740721	0.124847529	0.328028623	Foxe1	110805	forkhead box E1	-0.521192994	-0.063287236	-0.344317508
ENSMUSG00000055799	221.0141829	-0.269388134	0.175586582	-1.53421822	0.124975977	0.328245189	Tcf7l1	21415	transcription factor 7 like 1 (T cell specific, HMG box)	-0.48793902	-0.052485675	-0.157987218
ENSMUSG00000054342	61.928166	0.30441591	0.198429767	1.534124211	0.124999098	0.328245189	Kcnn4	16534	potassium intermediate/small conductance calcium-activated channel, subfamily N, member 4	0.580457531	0.186949841	0.178168994
ENSMUSG00000032350	445.6076613	-0.216757472	0.141294682	-1.534080898	0.125009752	0.328245189	Gclc	14629	glutamate-cysteine ligase, catalytic subunit	-0.558228844	-0.058690153	-0.314232475
ENSMUSG00000025555	49.08625903	-0.355402705	0.231703532	-1.533868307	0.125062054	0.3282971	Farp1	223254	FERM, RhoGEF (Arhgef) and pleckstrin domain protein 1 (chondrocyte-derived)	-0.468882049	-0.070323786	-0.174108939
ENSMUSG00000032033	669.108014	-0.18948286	0.123546801	-1.533692963	0.125105206	0.3282971	Barx2	12023	BarH-like homeobox 2	-0.583749226	-0.004922732	-0.341346733
ENSMUSG00000037820	1929.531912	0.204433676	0.133316156	1.53345012	0.125164988	0.328381174	Tgm2	21817	transglutaminase 2, C polypeptide	0.651666654	0.050479409	0.350527898
ENSMUSG00000102411	24.13430153	-0.437152227	0.285436067	-1.531524138	0.125639906	0.328918669	NA	NA	NA	0.106304018	-0.024165683	-0.037647605
ENSMUSG00000096131	41.99867031	-0.405899154	0.265825053	-1.526940931	0.1267757	0.331070518	NA	NA	NA	-0.467264918	-0.052626137	-0.243393991
ENSMUSG00000049723	265.6343765	0.436002166	0.285886779	1.525086846	0.127237438	0.331729723	Mmp12	17381	matrix metallopeptidase 12	0.465757255	0.260074317	0.091422245
ENSMUSG00000094120	47.64705434	-0.394091371	0.258788043	-1.522834542	0.127800106	0.332552435	Gm10318	622629	predicted gene 10318	-0.453063178	-0.053072103	-0.244627514
ENSMUSG00000009214	69.71938835	0.492355224	0.323693604	1.521053298	0.128246463	0.33356384	Tmem8c	66139	transmembrane protein 8C	0.538370099	0.150384549	0.277355331
ENSMUSG00000020875	33.62826919	0.317910803	0.209229361	1.519436856	0.128652571	0.334219307	Hoxb9	15417	homeobox B9	0.236751724	0.279294876	0.380374367
ENSMUSG00000035711	162.4200975	0.22846878	0.15054061	1.517655474	0.129101274	0.335033833	Dok3	27261	docking protein 3	0.636832126	0.031795738	0.272227752
ENSMUSG00000070348	1610.708723	0.217593395	0.143399453	1.517393481	0.129167369	0.335105116	Ccnd1	12443	cyclin D1	0.398976479	0.149142178	0.358127627
ENSMUSG00000067001	992.5466854	-0.250371905	0.165112796	-1.516368875	0.129426105	0.335566811	Serpinb7	116872	serine (or cysteine) peptidase inhibitor, clade B, member 7	-0.298664106	-0.133540854	-0.171254387
ENSMUSG00000053004	33.56417835	-0.242445756	0.159973331	-1.51553859	0.129636065	0.335768827	Hrh1	15465	histamine receptor H1	-0.58873771	-0.189249513	-0.15112342
ENSMUSG00000048218	66.98154999	0.278700109	0.184057746	1.514199298	0.1299753	0.336296067	Amigo2	105827	adhesion molecule with Ig like domain 2	0.44636319	0.22345186	0.454452748
ENSMUSG00000062400	444.3849321	-0.448319885	0.296330183	-1.512906585	0.130303389	0.33694398	Krtap6-5	68484	keratin associated protein 6-5	-0.461646316	0.002212821	-0.338417054
ENSMUSG00000024873	20.10718877	-0.337718138	0.223612553	-1.510282554	0.130971341	0.338318259	Cnih2	12794	cornichon family AMPA receptor auxiliary protein 2	-0.392283564	-0.143818626	-0.182375017
ENSMUSG00000070465	45.96866576	-0.333462009	0.220958963	-1.509158103	0.131258384	0.338807531	Gm9696	676914	arylacetamide deacetylase-like 2 pseudogene	0.266975943	-0.122212649	-0.072504434
ENSMUSG00000017929	339.8682377	0.204097753	0.135329441	1.508154856	0.131514898	0.339267767	B4galt5	56336	UDP-Gal:betaGlcNAc beta 1,4-galactosyltransferase, polypeptide 5	0.685320167	-0.003733686	0.228571765
ENSMUSG00000028347	55.82765481	-0.260839949	0.172964549	-1.508054404	0.131540604	0.339283635	Tmeff1	230157	transmembrane protein with EGF-like and two follistatin-like domains 1	-0.601608062	-0.106707316	-0.322336332
ENSMUSG00000078683	40.67722967	0.445582618	0.29585233	1.506098053	0.132042004	0.339970444	Mup1	17840	major urinary protein 1	0.462904372	-0.193596039	0.204818471
ENSMUSG00000001655	232.3219123	-0.435376642	0.289648246	-1.503121971	0.132807594	0.341030719	Hoxc13	15422	homeobox C13	-0.49837898	-0.015949281	-0.346102636
ENSMUSG00000024781	730.7658733	0.156670171	0.10426814	1.502569923	0.132949984	0.341194376	Lipa	16889	lysosomal acid lipase A	0.755870304	-0.003041021	0.232376598
ENSMUSG00000079084	69.58643324	-0.209950914	0.139793127	-1.501868643	0.133131036	0.341507483	Ccdc82	66396	coiled-coil domain containing 82	0.414175747	0.052392515	0.062794112
ENSMUSG00000081665	30.23793822	0.325728859	0.216986436	1.501148487	0.13331716	0.341782808	Pira1	18722	paired-Ig-like receptor A1	0.680382445	-0.121512495	0.150706185
ENSMUSG00000000204	783.1369887	0.338722619	0.225659977	1.501030987	0.133347547	0.341810207	Slfn4	20558	schlafen 4	0.632745852	-0.141408309	0.170486065
ENSMUSG00000067613	1088.332344	-0.451597605	0.301167667	-1.499489003	0.13374682	0.342530047	5430421N21Rik	100126226	RIKEN cDNA 5430421N21 gene	-0.464355352	-0.044012898	-0.304417118
ENSMUSG00000002289	820.3503158	0.33018472	0.220390934	1.498177416	0.134087162	0.343249682	Angptl4	57875	angiopoietin-like 4	0.155521778	0.03186519	0.14453455
ENSMUSG00000030641	54.39477162	-0.305318946	0.20392281	-1.49722802	0.134333937	0.343678581	Ddias	74041	DNA damage-induced apoptosis suppressor	0.511832125	0.045356668	0.152098836
ENSMUSG00000021565	178.8344309	-0.294259125	0.19663563	-1.496469003	0.13453148	0.344082504	Slc6a19	74338	solute carrier family 6 (neurotransmitter transporter), member 19	-0.585025269	-0.132606052	-0.437745528
ENSMUSG00000020007	189.2839622	-0.278899839	0.186407733	-1.496181703	0.134606311	0.34417243	Il20ra	237313	interleukin 20 receptor, alpha	-0.457915937	-0.160713932	-0.23517392
ENSMUSG00000028654	553.3237977	-0.202863575	0.135997736	-1.491668774	0.135785999	0.346270263	Mycl	16918	v-myc avian myelocytomatosis viral oncogene lung carcinoma derived	-0.597310001	-0.015343252	-0.312766559
ENSMUSG00000104423	104.3898431	-0.392390938	0.263261186	-1.490500533	0.136092677	0.346695305	NA	NA	NA	-0.469684815	-0.064890986	-0.265632293
ENSMUSG00000028751	61.57699638	-0.411118861	0.275854094	-1.490348958	0.136132506	0.346695305	Pla2g2e	26970	phospholipase A2, group IIE	-0.551429799	-0.03608321	-0.329634323
ENSMUSG00000018654	289.5612004	-0.213785037	0.143494009	-1.489853397	0.136262788	0.346823475	Ikzf1	22778	IKAROS family zinc finger 1	0.616765344	-0.263661779	0.053611747
ENSMUSG00000039648	425.3429554	-0.132363483	0.089141389	-1.484871228	0.137577939	0.348687529	Ccbl1	70266	cysteine conjugate-beta lyase 1	-0.692607122	-0.085422306	-0.297589835
ENSMUSG00000040213	187.1952449	-0.161326492	0.10905861	-1.479264142	0.139069732	0.351339389	Ccbl2	229905	cysteine conjugate-beta lyase 2	-0.692866054	-0.116761725	-0.19307327
ENSMUSG00000015745	473.383835	0.20112952	0.136030296	1.478564154	0.139256839	0.351600901	Plekho1	67220	pleckstrin homology domain containing, family O member 1	0.654983092	-0.0809195	0.233320756
ENSMUSG00000041481	315.8629575	0.212381079	0.143646523	1.478497874	0.139274566	0.351600901	NA	NA	NA	0.59599185	-0.02596593	0.150581418
ENSMUSG00000040605	292.1065731	-0.148965381	0.100900549	-1.476358474	0.139847684	0.352432414	Bace2	56175	beta-site APP-cleaving enzyme 2	-0.379062895	-0.212652954	-0.198262155
ENSMUSG00000048455	212.8485119	-0.480157423	0.325510459	-1.475090617	0.140188183	0.353034131	Sprr1b	20754	small proline-rich protein 1B	0.286427875	-0.066739307	-0.159791865
ENSMUSG00000068075	721.499024	-0.415820754	0.282209826	-1.473445343	0.140630992	0.353892434	Gm10229	100040201	predicted gene 10229	-0.488229733	-0.024620895	-0.322120929
ENSMUSG00000042684	486.5622342	0.215352814	0.146212177	1.472878783	0.140783724	0.353963588	Npl	74091	N-acetylneuraminate pyruvate lyase	0.42220986	0.074186289	0.127507098
ENSMUSG00000048126	999.154845	-0.317406993	0.215683892	-1.471630494	0.141120686	0.354389717	Col6a3	12835	collagen, type VI, alpha 3	-0.324678897	-0.350418909	-0.033415121
ENSMUSG00000075296	1221.835996	-0.113157223	0.076947852	-1.47057026	0.141407372	0.354760613	Aldh3b2	621603	aldehyde dehydrogenase 3 family, member B2	-0.696931836	-0.202976994	-0.272828426
ENSMUSG00000031253	177.859257	0.257537787	0.175130022	1.470551906	0.141412339	0.354760613	Srpx2	68792	sushi-repeat-containing protein, X-linked 2	-0.220155803	0.191519846	0.143302324
ENSMUSG00000038301	294.0319195	0.135072742	0.091969612	1.468667087	0.141923109	0.355750919	Snx10	71982	sorting nexin 10	0.736966191	0.054762535	0.221595685
ENSMUSG00000050239	44.67802606	-0.369629627	0.252085368	-1.466287512	0.142569976	0.356847868	Krtap24-1	239932	keratin associated protein 24-1	-0.480445528	-0.122286027	-0.262332178
ENSMUSG00000020098	40.39825549	0.273540135	0.18681539	1.464226982	0.14313194	0.357695851	Pcbd1	13180	pterin 4 alpha carbinolamine dehydratase/dimerization cofactor of hepatocyte nuclear factor 1 alpha (TCF1) 1	0.383823844	0.33825729	0.310754566
ENSMUSG00000030513	891.4773982	-0.124597471	0.085117669	-1.463826173	0.143241449	0.35791797	Pcsk6	18553	proprotein convertase subtilisin/kexin type 6	-0.703165096	-0.019773275	-0.211673774
ENSMUSG00000034818	46.42287698	0.307703282	0.210543831	1.461469001	0.143886777	0.35880619	Celf5	319586	CUGBP, Elav-like family member 5	0.611864061	-0.016895794	0.392925325
ENSMUSG00000094410	217.5276715	-0.477335482	0.326645811	-1.461324363	0.143926447	0.35880619	NA	NA	NA	0.078875145	0.07264173	-0.07857794
ENSMUSG00000050921	82.41075403	-0.261792934	0.179180547	-1.461056672	0.143999889	0.35880619	P2ry10	78826	purinergic receptor P2Y, G-protein coupled 10	0.573745667	-0.05344683	0.035204304
ENSMUSG00000026011	42.51039033	-0.318201138	0.217890733	-1.460370222	0.144188352	0.359119522	Ctla4	12477	cytotoxic T-lymphocyte-associated protein 4	0.506916371	-0.000874891	0.10045055
ENSMUSG00000059743	1406.724567	-0.129924237	0.089046744	-1.459056566	0.144549539	0.359680353	Fdps	110196	farnesyl diphosphate synthetase	-0.713041383	-0.173203763	-0.181150737
ENSMUSG00000021583	522.7356332	-0.114493275	0.078483919	-1.458811906	0.144616885	0.359680353	Erap1	80898	endoplasmic reticulum aminopeptidase 1	0.540643569	-0.193525275	0.035075331
ENSMUSG00000049103	1492.514892	-0.24861715	0.170478601	-1.458348135	0.144744609	0.359757013	Ccr2	12772	chemokine (C-C motif) receptor 2	0.555190198	-0.239944272	0.01250174
ENSMUSG00000090356	310.0801794	-0.256308302	0.175971653	-1.456531765	0.145245675	0.359971105	Teddm3	66561	transmembrane epididymal family member 3	0.257189086	-0.178214983	-0.116975801
ENSMUSG00000000958	105.5115108	0.247616468	0.170084994	1.455839589	0.145436969	0.360290812	Slc7a7	20540	solute carrier family 7 (cationic amino acid transporter, y+ system), member 7	0.615812852	-0.124875633	0.165853834
ENSMUSG00000071195	37.60701	-0.397072276	0.272951457	-1.454735871	0.145742398	0.360429924	NA	NA	NA	-0.46682488	-0.039914084	-0.291696035
ENSMUSG00000078495	216.7151411	0.158807305	0.109215894	1.45406771	0.145927535	0.360784932	Gm13157	100041677	predicted gene 13157	0.630983014	0.005847825	0.060514189
ENSMUSG00000047253	858.1175231	-0.399464536	0.275272729	-1.451159136	0.146735553	0.361995062	Krtap1-5	69664	keratin associated protein 1-5	-0.483893658	-0.040777243	-0.330432373
ENSMUSG00000063767	102.327496	-0.47461333	0.327841529	-1.447691302	0.147703404	0.36351466	S100a7a	381493	S100 calcium binding protein A7A	-0.480997367	0.036266451	-0.331325002
ENSMUSG00000033096	850.6136585	-0.112592516	0.077798837	-1.447226214	0.147833577	0.363728685	Apmap	71881	adipocyte plasma membrane associated protein	-0.562291441	-0.201164344	-0.158607773
ENSMUSG00000055639	114.3865584	-0.224174935	0.155002793	-1.446263839	0.148103214	0.363830176	Dach1	13134	dachshund 1 (Drosophila)	-0.405548549	-0.061837905	-0.453512281
ENSMUSG00000050592	122.3362765	0.220026736	0.152158041	1.446040811	0.148165756	0.363830176	Fam78a	241303	family with sequence similarity 78, member A	0.472326039	-0.017700059	0.254580678
ENSMUSG00000075122	38.69035116	0.313168003	0.216662291	1.445419972	0.148339957	0.364206395	Cd80	12519	CD80 antigen	0.578176959	0.008590903	0.218357678
ENSMUSG00000021180	83.87647003	0.159072098	0.110180427	1.443741888	0.148811594	0.364745015	Rps6ka5	73086	ribosomal protein S6 kinase, polypeptide 5	0.383943529	0.386762587	0.339877318
ENSMUSG00000040522	86.51185877	-0.305450916	0.211745676	-1.442536734	0.149151016	0.365159797	Tlr8	170744	toll-like receptor 8	0.615771849	-0.149586104	0.108472087
ENSMUSG00000060550	3664.77393	0.152020273	0.105421296	1.442026215	0.149294978	0.365318058	H2-Q7	15018	histocompatibility 2, Q region locus 7	0.663684449	-0.006114998	0.108614217
ENSMUSG00000060560	397.6702478	-0.24828762	0.172291725	-1.441088475	0.149559689	0.365391462	Ces4a	234677	carboxylesterase 4A	-0.147509578	-0.510142475	-0.045737387
ENSMUSG00000057723	649.9866458	-0.399710086	0.277468077	-1.440562428	0.149708342	0.3655268	Krt33b	16671	keratin 33B	-0.470563072	-0.039103697	-0.304616375
ENSMUSG00000060519	564.8787802	0.137156811	0.095358559	1.438327225	0.150341231	0.366475231	Tor3a	30935	torsin family 3, member A	0.716149761	-0.05256508	0.299665334
ENSMUSG00000017652	80.75284191	-0.261926477	0.182170699	-1.437807943	0.150488555	0.366632166	Cd40	21939	CD40 antigen	0.662258577	-0.250561107	0.123841397
ENSMUSG00000006378	568.4080661	-0.159533381	0.111009433	-1.437115539	0.150685167	0.366952747	Galr3	14429	galanin receptor 3	-0.769770265	-0.000851456	-0.303233974
ENSMUSG00000092035	35.64841098	0.302373794	0.210569335	1.435982093	0.151007437	0.367479669	Peg10	170676	paternally expressed 10	0.367763642	0.082047065	0.360816041
ENSMUSG00000040061	161.2168774	-0.237147594	0.165202091	-1.435499953	0.151144682	0.367710512	Plcb2	18796	phospholipase C, beta 2	0.565037993	-0.292025361	0.0176101
ENSMUSG00000021868	653.0971046	-0.253903705	0.177102116	-1.433657093	0.151670142	0.368523826	Ppif	105675	peptidylprolyl isomerase F (cyclophilin F)	-0.483509502	-0.075878175	-0.422626278
ENSMUSG00000035004	151.0548522	-0.28267154	0.197225233	-1.433242266	0.151788615	0.368708422	Igsf6	80719	immunoglobulin superfamily, member 6	0.650027546	-0.255166151	0.064772812
ENSMUSG00000031565	1913.976572	-0.144235667	0.100722554	-1.432009625	0.152141067	0.369202748	Fgfr1	14182	fibroblast growth factor receptor 1	-0.399471299	-0.031928202	0.004893687
ENSMUSG00000025795	969.1739517	-0.11799705	0.082433725	-1.431417179	0.152310688	0.369385164	Rassf3	192678	Ras association (RalGDS/AF-6) domain family member 3	-0.544604372	-0.366391451	-0.174942554
ENSMUSG00000055301	1133.173979	0.163700694	0.114623758	1.428156752	0.153246746	0.370848575	Adh7	11529	alcohol dehydrogenase 7 (class IV), mu or sigma polypeptide	0.424212939	0.438797659	0.214124805
ENSMUSG00000074264	283.0795502	-0.228476422	0.160023688	-1.427766263	0.153359146	0.371017087	Amy1	11722	amylase 1, salivary	-0.65538157	0.097957471	-0.08200721
ENSMUSG00000030498	30.35926983	0.282772265	0.198067162	1.427658489	0.15339018	0.371040431	Gas2	14453	growth arrest specific 2	0.321393525	0.036325485	0.190069162
ENSMUSG00000043993	59.16809511	0.225034121	0.157652336	1.427407461	0.153462482	0.371163579	NA	NA	NA	0.603310865	0.198819756	0.230279874
ENSMUSG00000038599	58.43364003	-0.446342504	0.312783044	-1.427003519	0.15357888	0.371320428	Capn8	170725	calpain 8	-0.487260899	0.020362285	-0.328845601
ENSMUSG00000054404	586.128333	-0.265377882	0.186155277	-1.425572704	0.15399172	0.371873394	Slfn5	327978	schlafen 5	0.628969288	-0.239083188	0.104839741
ENSMUSG00000026870	22.66594817	0.264149284	0.185678481	1.422616571	0.154847338	0.373203169	Cutal	77996	cutA divalent cation tolerance homolog-like	0.301266943	0.386167075	0.255188918
ENSMUSG00000018868	323.6532555	-0.234145997	0.164595317	-1.422555639	0.154865012	0.373203169	Pnpla5	75772	patatin-like phospholipase domain containing 5	-0.511354857	-0.392982289	-0.168405281
ENSMUSG00000036186	47.02293579	0.187867319	0.132106651	1.42208827	0.155000628	0.373274185	Fam69b	56279	family with sequence similarity 69, member B	-0.357654716	0.077663353	0.027503533
ENSMUSG00000055489	429.0890405	0.231983763	0.163221859	1.421278767	0.155235734	0.373629521	Ano5	233246	anoctamin 5	0.416705194	0.061466802	0.136813257
ENSMUSG00000030122	2710.058389	0.188907124	0.133173863	1.418499991	0.156044841	0.374734752	Ptms	69202	parathymosin	-0.318406869	0.157924011	0.01547592
ENSMUSG00000079014	25.7501475	0.306467846	0.21643277	1.415995581	0.156776798	0.375901552	Serpina3i	628900	serine (or cysteine) peptidase inhibitor, clade A, member 3I	0.44605813	0.164029001	0.239935232
ENSMUSG00000028544	192.7591289	-0.210802201	0.148971605	-1.415049534	0.157053973	0.376387222	Slc5a9	230612	solute carrier family 5 (sodium/glucose cotransporter), member 9	0.274787554	-0.206808622	-0.117305258
ENSMUSG00000023132	29.02811772	-0.415879391	0.29412913	-1.413934727	0.157381069	0.376806806	Gzma	14938	granzyme A	0.556478489	-0.237783358	-0.089799157
ENSMUSG00000050382	112.1073159	-0.192571982	0.136235929	-1.413518326	0.157503377	0.377047612	Kif7	16576	kinesin family member 7	-0.580460931	-0.032589365	-0.130349766
ENSMUSG00000058172	296.8147344	-0.393668065	0.278855571	-1.411727455	0.158030226	0.37797269	Krtap6-1	16700	keratin associated protein 6-1	-0.478859726	-0.01924907	-0.340921815
ENSMUSG00000031604	2056.272844	-0.186060922	0.131864372	-1.411002219	0.15824396	0.378350689	Msmo1	66234	methylsterol monoxygenase 1	-0.529842552	-0.312900382	-0.223241994
ENSMUSG00000006574	32.43548505	-0.437521547	0.31023382	-1.410296102	0.158452269	0.378728847	Slc4a1	20533	solute carrier family 4 (anion exchanger), member 1	-0.4244987	0.030508764	-0.380942675
ENSMUSG00000037709	221.6353641	0.211526653	0.150155926	1.408713322	0.158919954	0.379438383	Fam13a	58909	family with sequence similarity 13, member A	0.408650091	0.244150271	0.456237905
ENSMUSG00000029605	99.09024326	0.197576858	0.140377164	1.407471505	0.159287621	0.379955941	Oas1b	23961	2'-5' oligoadenylate synthetase 1B	0.664841132	-0.067753635	0.170310152
ENSMUSG00000006356	2497.893764	0.120867559	0.085944412	1.406345758	0.159621479	0.380543044	Crip2	68337	cysteine rich protein 2	-0.492462835	0.07898094	-0.052981662
ENSMUSG00000050201	57.38580814	-0.458474777	0.326317021	-1.404998047	0.160021859	0.381078682	Otop2	237987	otopetrin 2	-0.452193882	0.030338657	-0.342544651
ENSMUSG00000058900	43.9804064	0.203958273	0.145217745	1.404499657	0.160170114	0.381254637	Rsl1	380855	regulator of sex limited protein 1	0.273967886	0.100771877	0.175742155
ENSMUSG00000085888	51.81514425	0.254806688	0.181463146	1.404178714	0.160265639	0.381345187	NA	NA	NA	-0.390144899	-0.007153369	-0.035756215
ENSMUSG00000023043	20.86730381	0.428675942	0.305440236	1.403469128	0.160476992	0.381625447	Krt18	16668	keratin 18	-0.391870683	0.322147831	-0.16522541
ENSMUSG00000054434	195.1301688	-0.10841174	0.077264157	-1.403131083	0.160577754	0.381631089	Tmem120b	330189	transmembrane protein 120B	-0.690965277	0.000554724	-0.23699159
ENSMUSG00000053318	75.67359966	-0.299756825	0.214041748	-1.40045962	0.161375727	0.382911015	Slamf8	74748	SLAM family member 8	0.487239707	-0.325885367	-0.134617786
ENSMUSG00000023031	40.3037501	0.261539793	0.186774401	1.400297851	0.161424144	0.382911015	Cela1	109901	chymotrypsin-like elastase family, member 1	0.277923528	0.481419622	0.228182442
ENSMUSG00000019577	1678.705833	0.377219429	0.269442411	1.400000202	0.161513258	0.382967016	Pdk4	27273	pyruvate dehydrogenase kinase, isoenzyme 4	0.240932544	0.010451032	0.028198306
ENSMUSG00000020638	177.6401881	0.206473067	0.147561054	1.399238223	0.161741558	0.38328022	Cmpk2	22169	cytidine monophosphate (UMP-CMP) kinase 2, mitochondrial	0.702356363	-0.01675712	0.293026373
ENSMUSG00000017830	245.5030176	0.237799108	0.170735306	1.392793992	0.163682096	0.386190923	Dhx58	80861	DEXH (Asp-Glu-X-His) box polypeptide 58	0.732423435	-0.074436837	0.206855526
ENSMUSG00000048550	78.79890858	0.162859035	0.117011175	1.39182462	0.163975513	0.38667289	Thnsl1	208967	threonine synthase-like 1 (bacterial)	-0.009196665	0.331939076	-0.19792954
ENSMUSG00000019831	35.96329204	-0.289548228	0.208104986	-1.391356513	0.164117345	0.386790138	Wasf1	83767	WAS protein family, member 1	-0.509400977	-0.137510775	-0.293929336
ENSMUSG00000005672	298.0890806	0.20043924	0.144318613	1.388866173	0.164873448	0.388104627	Kit	16590	kit oncogene	0.298462303	0.208905135	0.337011231
ENSMUSG00000036904	94.87233058	0.196182501	0.141311595	1.388297267	0.165046544	0.388406698	Fzd8	14370	frizzled class receptor 8	-0.382668528	0.173270606	-0.030223226
ENSMUSG00000031250	246.0734724	0.211811213	0.152603073	1.387987859	0.165140742	0.388470311	Tnmd	64103	tenomodulin	-0.321022846	-0.039462863	0.117218672
ENSMUSG00000027318	493.46873	-0.168241313	0.121258342	-1.387461769	0.165301001	0.388689209	Adam33	110751	a disintegrin and metallopeptidase domain 33	-0.313652452	-0.256760658	-0.000496926
ENSMUSG00000032193	781.8272772	-0.153258954	0.110563628	-1.386160677	0.165697846	0.38925309	Ldlr	16835	low density lipoprotein receptor	-0.659149097	-0.237538284	-0.155458399
ENSMUSG00000031785	1247.429897	-0.222620469	0.160729862	-1.385059796	0.166034184	0.389726613	Adgrg1	14766	adhesion G protein-coupled receptor G1	-0.564061209	-0.11863806	-0.283150806
ENSMUSG00000040170	289.1954621	-0.288942808	0.208646133	-1.384846221	0.166099494	0.389772809	Fmo2	55990	flavin containing monooxygenase 2	-0.47413469	0.007046052	-0.062100635
ENSMUSG00000005958	759.0449015	-0.20854909	0.150795399	-1.38299372	0.166666791	0.390374643	Ephb3	13845	Eph receptor B3	-0.532992905	-0.015994938	-0.317931253
ENSMUSG00000021303	130.5407773	-0.202607627	0.146686942	-1.381224697	0.167209883	0.391110635	Gng4	14706	guanine nucleotide binding protein (G protein), gamma 4	-0.567492179	-0.12002837	-0.390094446
ENSMUSG00000017446	488.2731692	-0.222300995	0.161162142	-1.379362377	0.167783053	0.391668107	C1qtnf1	56745	C1q and tumor necrosis factor related protein 1	-0.302871305	-0.270806756	-0.019169099
ENSMUSG00000024268	72.08315667	-0.176321837	0.127879298	-1.378814549	0.16795194	0.391668107	Celf4	108013	CUGBP, Elav-like family member 4	-0.589131126	-0.241466739	-0.253906473
ENSMUSG00000039629	69.14107542	-0.208374459	0.151264744	-1.377548092	0.168342857	0.391964866	Strip2	320609	striatin interacting protein 2	0.600307463	0.101723468	0.238171406
ENSMUSG00000040950	1158.934489	-0.191974794	0.139363399	-1.377512281	0.168353921	0.391964866	Mgl2	216864	macrophage galactose N-acetyl-galactosamine specific lectin 2	-0.630961827	-0.11574425	-0.146981347
ENSMUSG00000039092	476.8009776	-0.193115112	0.140271091	-1.376727805	0.168596419	0.392115202	Sptlc3	228677	serine palmitoyltransferase, long chain base subunit 3	-0.349897631	-0.227738151	-0.239503007
ENSMUSG00000032115	932.1571805	-0.159767874	0.116146536	-1.375571581	0.16895431	0.392558563	Hyou1	12282	hypoxia up-regulated 1	-0.689361543	-0.285825131	-0.164032046
ENSMUSG00000022986	2281.804207	-0.374924483	0.272968743	-1.373507015	0.169594782	0.393190682	Krt75	109052	keratin 75	-0.49650767	0.011585559	-0.324641827
ENSMUSG00000042367	1104.915739	-0.108449591	0.079057971	-1.371773015	0.17013411	0.393967296	Gjb3	14620	gap junction protein, beta 3	-0.539524638	-0.265502716	-0.171440735
ENSMUSG00000023009	171.903859	-0.291293529	0.212638908	-1.369897596	0.17071887	0.394610036	Nckap5l	380969	NCK-associated protein 5-like	-0.472659883	-0.057427567	-0.27165101
ENSMUSG00000022206	198.3729302	-0.283897515	0.207309641	-1.369437108	0.170862681	0.394706215	Npr3	18162	natriuretic peptide receptor 3	-0.614618152	-0.050832732	-0.087170082
ENSMUSG00000095992	380.9142921	-0.404174682	0.295209195	-1.369112784	0.170964023	0.394782641	Krtap22-2	68740	keratin associated protein 22-2	-0.468818238	0.005415984	-0.340642202
ENSMUSG00000031289	44.1732759	-0.256503712	0.18754132	-1.367718385	0.171400243	0.395296382	Il13ra2	16165	interleukin 13 receptor, alpha 2	-0.267199137	-0.386644559	-0.140720395
ENSMUSG00000010601	98.76769147	0.268600235	0.196486624	1.367015365	0.17162049	0.395561519	Apol7a	75761	apolipoprotein L 7a	0.495637667	-0.002327054	0.231336408
ENSMUSG00000021456	210.4219815	0.267653154	0.195808041	1.366916047	0.171651622	0.395580726	Fbp2	14120	fructose bisphosphatase 2	0.340502754	0.27466077	0.129494846
ENSMUSG00000039193	22.6891457	-0.331578728	0.242720448	-1.366093096	0.171909745	0.395881435	Nlrc4	268973	NLR family, CARD domain containing 4	0.561427428	-0.073957925	0.179649385
ENSMUSG00000025491	142.214713	0.273009082	0.199888433	1.365807301	0.171999454	0.396014136	Ifitm1	68713	interferon induced transmembrane protein 1	0.606790338	-0.021442289	0.112777284
ENSMUSG00000021360	633.2948901	0.106883734	0.078330699	1.364519097	0.172404248	0.396630351	Gcnt2	14538	glucosaminyl (N-acetyl) transferase 2, I-branching enzyme	0.619594212	0.159270537	0.092463609
ENSMUSG00000054871	74.82000584	-0.194545519	0.142593759	-1.364334043	0.172462456	0.396711664	Tmem158	72309	transmembrane protein 158	-0.493624904	-0.052063047	-0.203161596
ENSMUSG00000044716	55.06107599	0.27823647	0.203999404	1.363908249	0.172596444	0.396781392	Dok7	231134	docking protein 7	0.509608825	0.211213523	0.284795337
ENSMUSG00000036968	250.8032512	-0.13995073	0.102666983	-1.363152263	0.172834529	0.396988603	Cnpy4	66455	canopy FGF signaling regulator 4	-0.545955076	-0.155990124	-0.358642634
ENSMUSG00000078877	44.80915176	0.222918936	0.163565896	1.362869288	0.17292371	0.397088312	Gm14295	100039123	predicted gene 14295	0.349593923	0.182911008	0.139239538
ENSMUSG00000028970	263.2376429	0.146514008	0.107892117	1.357967689	0.174473937	0.399563337	Abcb1b	18669	ATP-binding cassette, sub-family B (MDR/TAP), member 1B	0.649145835	0.138712369	0.202103886
ENSMUSG00000029009	705.1860496	-0.150327324	0.110780719	-1.356980941	0.174787267	0.399951448	Mthfr	17769	5,10-methylenetetrahydrofolate reductase	0.611640982	-0.191377455	0.113181092
[truncated: 1,321 more rows]
