# Supplementary material for: Increased dermal collagen bundle alignment in systemic sclerosis is associated with a cell migration signature and role of Arhgdib in directed fibroblast migration on aligned ECMs
Source: PLoS One. 2017 Jun 29;12(6):e0180751. doi: 10.1371/journal.pone.0180751 (PMC5491269; doi:10.1371/journal.pone.0180751)
Supplement: S2 Table — (CSV) [file pone.0180751.s003.csv]

DESeq2 Analysis: dermal fibroblasts on random vs. aligned culture condition
Criteria to identify significance: baseMean > 4, padj < 0.05 by BH correction, absolute value of log2FoldChange >= 0.5
ensembl	baseMean	log2FoldChange	lfcSE	stat	pvalue	padj	Symbol	EntrezID	Name
ENSG00000003137	19.64466439	-0.837882054	0.180713992	-4.636509035	3.54E-06	0.000133083	CYP26B1	56603	cytochrome P450 family 26 subfamily B member 1
ENSG00000042062	22.1464243	0.738032671	0.18017125	4.096284346	4.20E-05	0.001158934	FAM65C	140876	family with sequence similarity 65 member C
ENSG00000054356	85.13445856	0.699662171	0.161374205	4.335650621	0.000014533	0.00046356	PTPRN	5798	protein tyrosine phosphatase, receptor type N
ENSG00000069482	215.685851	-0.799837046	0.140655429	-5.686499653	0.000000013	9.77E-07	GAL	51083	galanin/GMAP prepropeptide
ENSG00000072041	71.20125601	0.607925991	0.121861524	4.988662294	0.000000608	2.93E-05	SLC6A15	55117	solute carrier family 6 member 15
ENSG00000073150	255.5170171	0.596436603	0.092825972	6.425320299	1.32E-10	1.51E-08	PANX2	56666	pannexin 2
ENSG00000075826	51.87737247	-0.60281461	0.140060371	-4.303962694	0.000016777	0.000520135	SEC31B	25956	SEC31 homolog B, COPII coat complex component
ENSG00000087076	49.65227324	0.596007744	0.149860081	3.977094783	6.98E-05	0.0018026	HSD17B14	51171	hydroxysteroid (17-beta) dehydrogenase 14
ENSG00000087842	66.68849618	0.607591932	0.141001306	4.309122721	1.64E-05	0.000512987	PIR	8544	pirin
ENSG00000099337	986.1322638	-0.593781988	0.048538285	-12.23327092	2.06E-34	6.88E-31	KCNK6	9424	potassium two pore domain channel subfamily K member 6
ENSG00000100302	64.34743957	0.806248699	0.174312181	4.625314731	3.74E-06	0.000140083	RASD2	23551	RASD family member 2
ENSG00000100918	21.01232697	-0.738983211	0.217378422	-3.399524224	0.000675032	0.011465225	REC8	9985	REC8 meiotic recombination protein
ENSG00000103888	7558.480668	-0.940007135	0.111871285	-8.402577436	4.37E-17	2.08E-14	CEMIP	57214	cell migration inducing protein, hyaluronan binding
ENSG00000110203	37.48103476	0.696669796	0.175668712	3.965816046	7.31E-05	0.001882714	FOLR3	2352	folate receptor 3 (gamma)
ENSG00000111348	53.8744064	-0.620161595	0.12343277	-5.024286481	5.05E-07	2.50E-05	ARHGDIB	397	Rho GDP dissociation inhibitor (GDI) beta
ENSG00000115353	16.87849813	0.872046654	0.20941236	4.164255895	0.000031237	0.000905397	TACR1	6869	tachykinin receptor 1
ENSG00000116183	18.65595061	0.869728652	0.205477668	4.232716189	2.31E-05	0.000694899	PAPPA2	60676	pappalysin 2
ENSG00000116701	66.22028846	0.601215045	0.142197261	4.228035345	2.36E-05	0.000707913	NCF2	4688	neutrophil cytosolic factor 2
ENSG00000118785	662.7615357	0.639598557	0.068145371	9.385796096	6.24E-21	5.20E-18	SPP1	6696	secreted phosphoprotein 1
ENSG00000119922	55.44865319	-0.694876335	0.142801053	-4.866044899	1.14E-06	4.98E-05	IFIT2	3433	interferon induced protein with tetratricopeptide repeats 2
ENSG00000121769	57.69485989	0.684518249	0.153278431	4.465848494	7.98E-06	0.000269199	FABP3	2170	fatty acid binding protein 3
ENSG00000122877	17.68646017	-0.892409865	0.272816845	-3.271095169	0.001071319	0.016551437	EGR2	1959	early growth response 2
ENSG00000123572	16.23957704	-1.04094828	0.220598217	-4.718752017	0.000002373	9.25E-05	NRK	203447	Nik related kinase
ENSG00000125966	28.73941658	0.681692631	0.168177561	4.053410134	5.05E-05	0.001356858	MMP24	10893	matrix metallopeptidase 24
ENSG00000128262	18.22135042	-0.648649108	0.209239063	-3.100038291	0.001934956	0.025644902	POM121L9P	29774	POM121 transmembrane nucleoporin like 9, pseudogene
ENSG00000130203	26.94264236	1.00559108	0.172370129	5.833905719	5.41E-09	4.41E-07	APOE	348	apolipoprotein E
ENSG00000132329	18.36982551	-0.764470655	0.26597172	-2.874255411	0.004049813	0.044624924	RAMP1	10267	receptor (G protein-coupled) activity modifying protein 1
ENSG00000132429	349.6827912	0.609769614	0.068969334	8.84117009	9.47E-19	5.37E-16	POPDC3	64208	popeye domain containing 3
ENSG00000132481	44.38497384	0.628194635	0.15930774	3.943277548	8.04E-05	0.002052964	TRIM47	91107	tripartite motif containing 47
ENSG00000132854	172.4688288	0.723395531	0.171757673	4.211721777	2.53E-05	0.00075089	KANK4	163782	KN motif and ankyrin repeat domains 4
ENSG00000135454	186.8102333	1.197499901	0.118530315	10.10289981	5.36E-24	5.96E-21	B4GALNT1	2583	beta-1,4-N-acetyl-galactosaminyltransferase 1
ENSG00000135842	763.5496433	0.592982798	0.07296678	8.126750288	4.41E-16	1.59E-13	FAM129A	116496	family with sequence similarity 129 member A
ENSG00000135914	18.29167007	-0.911472853	0.257940895	-3.533650042	0.000409863	0.007729432	HTR2B	3357	5-hydroxytryptamine receptor 2B
ENSG00000136167	35.69980495	0.734120268	0.175586272	4.180966192	2.90E-05	0.000846873	LCP1	3936	lymphocyte cytosolic protein 1 (L-plastin)
ENSG00000136842	21.32653945	0.749738735	0.26399786	2.839942473	0.004512167	0.048792152	TMOD1	7111	tropomodulin 1
ENSG00000136928	162.0413816	-0.729327756	0.107761297	-6.767993462	1.31E-11	1.83E-09	GABBR2	9568	gamma-aminobutyric acid type B receptor subunit 2
ENSG00000137672	20.03784042	-0.783394826	0.208018517	-3.765986015	0.000165893	0.003723657	TRPC6	7225	transient receptor potential cation channel subfamily C member 6
ENSG00000137872	342.2287271	-0.632921603	0.087961807	-7.19541388	6.23E-13	1.24E-10	SEMA6D	80031	semaphorin 6D
ENSG00000148677	79.20194975	-0.696196402	0.101230802	-6.877317875	6.10E-12	9.14E-10	ANKRD1	27063	ankyrin repeat domain 1
ENSG00000149380	395.0282511	0.62822727	0.084305179	7.451822985	9.21E-14	2.12E-11	P4HA3	283208	prolyl 4-hydroxylase subunit alpha 3
ENSG00000151012	1528.195094	0.687935943	0.090652945	7.588677298	3.23E-14	8.98E-12	SLC7A11	23657	solute carrier family 7 member 11
ENSG00000151233	668.5316832	-0.678841701	0.06263167	-10.83863331	2.26E-27	3.01E-24	GXYLT1	283464	glucoside xylosyltransferase 1
ENSG00000156453	30.04245936	0.676295546	0.232111658	2.913664714	0.003572133	0.040499366	PCDH1	5097	protocadherin 1
ENSG00000157150	20.87119436	0.725584087	0.206085842	3.520785703	0.00043027	0.008016842	TIMP4	7079	TIMP metallopeptidase inhibitor 4
ENSG00000158560	38.50940866	0.853145121	0.145802737	5.851365626	4.88E-09	4.01E-07	DYNC1I1	1780	dynein cytoplasmic 1 intermediate chain 1
ENSG00000159674	732.1522197	0.607909562	0.083925324	7.243458038	4.37E-13	9.11E-11	SPON2	10417	spondin 2
ENSG00000163661	704.6314536	-0.975949074	0.072693915	-13.42545761	4.29E-41	1.91E-37	PTX3	5806	pentraxin 3
ENSG00000166670	144.0954207	0.962919473	0.221890959	4.339606614	1.43E-05	0.000456385	MMP10	4319	matrix metallopeptidase 10
ENSG00000167772	642.4762601	0.713039282	0.137019735	5.203916664	1.95E-07	1.09E-05	ANGPTL4	51129	angiopoietin like 4
ENSG00000168209	364.5092716	0.841536508	0.088609902	9.497093328	2.16E-21	1.92E-18	DDIT4	54541	DNA damage inducible transcript 4
ENSG00000169507	41.4929294	-1.133873557	0.160827138	-7.050262618	1.79E-12	3.01E-10	SLC38A11	151258	solute carrier family 38 member 11
ENSG00000170011	23.81832068	-0.60646167	0.159974142	-3.790998125	0.000150043	0.003437327	MYRIP	25924	myosin VIIA and Rab interacting protein
ENSG00000170801	284.4662495	0.597789712	0.129400102	4.619700479	3.84E-06	0.000143123	HTRA3	94031	HtrA serine peptidase 3
ENSG00000171385	97.46094535	-0.917858349	0.123114122	-7.455345747	8.96E-14	2.12E-11	KCND3	3752	potassium voltage-gated channel subfamily D member 3
ENSG00000173391	177.925589	-0.754101627	0.106134933	-7.105121837	1.20E-12	2.17E-10	OLR1	4973	oxidized low density lipoprotein receptor 1
ENSG00000173406	55.73017761	-1.062083203	0.135574504	-7.833944957	4.73E-15	1.50E-12	DAB1	1600	Dab, reelin signal transducer, homolog 1 (Drosophila)
ENSG00000173597	18.49007705	-0.637237567	0.215334415	-2.959292729	0.003083461	0.036382105	SULT1B1	27284	sulfotransferase family 1B member 1
ENSG00000178235	66.81592633	-0.784150983	0.135393733	-5.791634262	0.000000007	5.60E-07	SLITRK1	114798	SLIT and NTRK like family member 1
ENSG00000179104	103.789461	-0.61031551	0.107547771	-5.674831793	1.39E-08	1.04E-06	TMTC2	160335	transmembrane and tetratricopeptide repeat containing 2
ENSG00000180044	18.80534968	0.959990614	0.263478957	3.643519113	0.000268936	0.005482751	C3orf80	401097	chromosome 3 open reading frame 80
ENSG00000182179	199.3715501	-0.58859353	0.090920541	-6.473713434	9.56E-11	1.15E-08	UBA7	7318	ubiquitin like modifier activating enzyme 7
ENSG00000184985	23.30810179	0.730229885	0.223527518	3.266845585	0.00108753	0.016744663	SORCS2	57537	sortilin related VPS10 domain containing receptor 2
ENSG00000185745	78.10113494	-0.703704767	0.122519505	-5.743614175	9.27E-09	7.27E-07	IFIT1	3434	interferon induced protein with tetratricopeptide repeats 1
ENSG00000187134	671.6673087	0.77179619	0.071173001	10.84394621	2.13E-27	3.01E-24	AKR1C1	1645	aldo-keto reductase family 1, member C1
ENSG00000196611	11398.93981	0.934418053	0.069280352	13.48749005	1.85E-41	1.24E-37	MMP1	4312	matrix metallopeptidase 1
ENSG00000198695	600.2821403	-0.665882104	0.132023889	-5.043648607	4.57E-07	2.30E-05	ND6	4541	NADH dehydrogenase, subunit 6 (complex I)
ENSG00000211445	33.34744031	0.858048547	0.15326761	5.598368419	2.16E-08	1.51E-06	GPX3	2878	glutathione peroxidase 3
ENSG00000211448	474.1048888	-0.591866434	0.090846219	-6.515036538	7.27E-11	9.06E-09	DIO2	1734	deiodinase, iodothyronine, type II
ENSG00000212724	44.11065384	-0.679980112	0.16622818	-4.09064282	4.30E-05	0.00118016	KRTAP2-3	730755	keratin associated protein 2-3
ENSG00000213160	19.81628521	-0.680992946	0.224278452	-3.0363726	0.002394433	0.030146338	KLHL23	151230	kelch like family member 23
ENSG00000213190	812.2458589	0.763035667	0.068372815	11.15992771	6.40E-29	1.22E-25	MLLT11	10962	myeloid/lymphoid or mixed-lineage leukemia; translocated to, 11
ENSG00000214575	158.3865403	0.753253821	0.083750636	8.99400723	2.38E-19	1.59E-16	CPEB1	64506	cytoplasmic polyadenylation element binding protein 1
ENSG00000221852	143.3160586	-0.614392995	0.073341408	-8.377163915	5.42E-17	2.41E-14	KRTAP1-5	83895	keratin associated protein 1-5
ENSG00000242028	47.70861342	-0.615770865	0.191199443	-3.220568302	0.001279367	0.018890145	HYPK	25764	huntingtin interacting protein K
ENSG00000250067	44.75084006	-0.593676394	0.157804919	-3.762090555	0.000168499	0.003769459	YJEFN3	374887	YjeF N-terminal domain containing 3
ENSG00000258727	60.8194703	-0.629892882	0.118195022	-5.329267439	9.86E-08	5.84E-06	LOC102724814	102724814	uncharacterized LOC102724814
ENSG00000259207	655.5767141	1.056787768	0.119562247	8.838808173	9.67E-19	5.37E-16	ITGB3	3690	integrin subunit beta 3
ENSG00000261884	23.88238526	-0.640621543	0.215208076	-2.9767542	0.002913175	0.034804084	NA	NA	NA
